# Supplementary material for: (S)-2-[(S,Z)-3-Bromo-1-nitro-4-phenyl­but-3-en-2-yl]cyclo­hexa­none
Source: Acta Crystallogr Sect E Struct Rep Online. 2011 Jul 6;67(Pt 8):o1939. doi: 10.1107/S1600536811025633 (PMC3212326; doi:10.1107/S1600536811025633)
Supplement: Supplementary file 1 [file e-67-o1939-sup1.cif]

##############################################################################
#                                                                            #
# This CIF contains the data in a paper accepted for publication in          #
# Acta Crystallographica Section E. It conforms to the requirements of       #
# Notes for Authors for Acta Crystallographica Section E, and has been       #
# peer reviewed under the auspices of the IUCr Commission on Journals.       #
#                                                                            #
# Full details of the Crystallographic Information File format               #
# are given in the paper "The Crystallographic Information File (CIF):       #
# a New Standard Archive File for Crystallography" by S. R. Hall, F. H.      #
# Allen and I. D. Brown [Acta Cryst. (1991), A47, 655-685].                  #
#                                                                            #
# The current version of the core CIF dictionary is obtainable from          #
# ftp://ftp.iucr.org/pub/cif_core.dic.                                       #
#                                                                            #
# Software is freely available for graphical display of the structure(s)     #
# in this CIF. For information consult the CIF software page                 #
# http://www.iucr.org/resources/cif/software.                                #
#                                                                            #
# This file may be used for bona fide research purposes within the           #
# scientific community so long as proper attribution is given to the journal # 
# article from which it was obtained.                                        #
#                                                                            #
##############################################################################
data_global
_audit_creation_method     'by CrystalStructure 3.7.0'
_journal_date_recd_electronic     2011-06-27
_journal_date_accepted     2011-06-29
_journal_name_full     'Acta Crystallographica, Section E'
_journal_year     2011
_journal_volume     67
_journal_issue      8
_journal_page_first     o1939
_journal_page_last     o1939
_journal_paper_category     QO
_journal_coeditor_code     BT5566
_publ_contact_author_name     'Mr Xia Ai-Bao'
_publ_contact_author_address
;
State Key Laboratory Breeding Base of Green Chemistry-Synthesis Technology
Zhejiang University of Technology
Hangzhou
310014
People's Republic of China
;
_publ_contact_author_email     'xiaaibao1983@163.com'
_publ_contact_author_fax     '86 571 88320066'
_publ_contact_author_phone     '86 571 88320609'
_publ_section_title
;\
(<i>S</i>)-2-[(<i>S</i>,<i>Z</i>)-3-Bromo-1-nitro-4-phenylbut-3-en-2-yl]\
cyclohexanone
;
loop_
    _publ_author_name
    _publ_author_address
    'Chao Wu'
;
State Key Laboratory Breeding Base of Green Chemistry-Synthesis Technology
Zhejiang University of Technology
Hangzhou 310014
People's Republic of China
;
    'Ai-Bao Xia'
;
State Key Laboratory Breeding Base of Green Chemistry-Synthesis Technology
Zhejiang University of Technology
Hangzhou 310014
People's Republic of China
;
    'Long Zhao'
;
State Key Laboratory Breeding Base of Green Chemistry-Synthesis Technology
Zhejiang University of Technology
Hangzhou 310014
People's Republic of China
;
data_I
_audit_creation_method     SHELXL-97
_chemical_name_systematic
;
(<i>S</i>)-2-[(<i>S</i>,<i>Z</i>)-3-Bromo-1-nitro-4-phenylbut-3-en-
2-yl]cyclohexanone
;
_chemical_name_common     ?
_chemical_formula_moiety     'C16 H18 Br N O3'
_chemical_formula_sum     'C16 H18 Br N O3'
_chemical_formula_iupac     'C16 H18 Br N O3'
_chemical_formula_weight     352.22
_chemical_melting_point     ?
_symmetry_cell_setting     orthorhombic
_symmetry_space_group_name_H-M     'P 21 21 21'
_symmetry_space_group_name_Hall     'P 2ac 2ab'
loop_
    _symmetry_equiv_pos_as_xyz
    'x, y, z'
    '-x+1/2, -y, z+1/2'
    'x+1/2, -y+1/2, -z'
    '-x, y+1/2, -z+1/2'
_cell_length_a     8.0091(3)
_cell_length_b     12.2395(6)
_cell_length_c     16.3039(7)
_cell_angle_alpha     90.00
_cell_angle_beta     90.00
_cell_angle_gamma     90.00
_cell_volume     1598.23(12)
_cell_formula_units_Z     4
_cell_measurement_reflns_used     10471
_cell_measurement_theta_min     3.0
_cell_measurement_theta_max     27.4
_cell_measurement_temperature     296.0(10)
_exptl_crystal_description     'chunk'
_exptl_crystal_colour     'colorless'
_exptl_crystal_size_max     0.33
_exptl_crystal_size_mid     0.29
_exptl_crystal_size_min     0.25
_exptl_crystal_density_diffrn     1.464
_exptl_crystal_density_meas     ?
_exptl_crystal_density_method     'not measured'
_exptl_crystal_F_000     720
_exptl_absorpt_coefficient_mu     2.581
_exptl_absorpt_correction_type     multi-scan
_exptl_absorpt_process_details     '(ABSCOR; Higashi, 1995)'
_exptl_absorpt_correction_T_min     0.4280
_exptl_absorpt_correction_T_max     0.5247
_exptl_special_details     ?
_diffrn_ambient_temperature     296.0(10)
_diffrn_radiation_type     MoK\a
_diffrn_radiation_wavelength     0.71073
_diffrn_radiation_source     'rolling anode'
_diffrn_radiation_monochromator     graphite
_diffrn_measurement_device_type     'Rigaku R-AXIS RAPID/ZJUG'
_diffrn_measurement_method     \w
_diffrn_detector_area_resol_mean     10.00
_diffrn_reflns_number     15575
_diffrn_reflns_av_R_equivalents     0.0512
_diffrn_reflns_av_sigmaI/netI     0.0521
_diffrn_reflns_theta_min     3.00
_diffrn_reflns_theta_max     27.39
_diffrn_reflns_theta_full     27.39
_diffrn_measured_fraction_theta_max     0.999
_diffrn_measured_fraction_theta_full     0.999
_diffrn_reflns_limit_h_min     -10
_diffrn_reflns_limit_h_max     10
_diffrn_reflns_limit_k_min     -15
_diffrn_reflns_limit_k_max     15
_diffrn_reflns_limit_l_min     -20
_diffrn_reflns_limit_l_max     21
_diffrn_standards_number     ?
_diffrn_standards_interval_count     ?
_diffrn_standards_interval_time     ?
_diffrn_standards_decay_%     ?
_refine_special_details
;
Refinement of <i>F</i>^2^ against ALL reflections. The weighted <i>R</i>-factor
<i>wR</i> and goodness of fit <i>S</i> are based on <i>F</i>^2^, conventional
<i>R</i>-factors <i>R</i> are based on <i>F</i>, with <i>F</i> set to zero for
negative <i>F</i>^2^. The threshold expression of <i>F</i>^2^ >
\s(<i>F</i>^2^) is used only for calculating <i>R</i>-factors(gt) <i>etc</i>.
and is not relevant to the choice of reflections for refinement.
<i>R</i>-factors based on <i>F</i>^2^ are statistically about twice as large
as those based on <i>F</i>, and <i>R</i>- factors based on ALL data will be
even larger.
;
_reflns_number_total     3636
_reflns_number_gt     2369
_reflns_threshold_expression     I>2\s(I)
_refine_ls_structure_factor_coef     Fsqd
_refine_ls_matrix_type     full
_refine_ls_R_factor_all     0.0861
_refine_ls_R_factor_gt     0.0370
_refine_ls_wR_factor_gt     0.0688
_refine_ls_wR_factor_ref     0.1136
_refine_ls_goodness_of_fit_ref     1.001
_refine_ls_restrained_S_all     1.001
_refine_ls_number_reflns     3636
_refine_ls_number_parameters     191
_refine_ls_number_restraints     0
_refine_ls_hydrogen_treatment     constr
_refine_ls_weighting_scheme     calc
_refine_ls_weighting_details
         'calc w=1/[\s^2^(Fo^2^)+(0.0000P)^2^+4.1524P] where P=(Fo^2^+2Fc^2^)/3'
_atom_sites_solution_hydrogens     geom
_atom_sites_solution_primary     direct
_atom_sites_solution_secondary     difmap
_refine_ls_shift/su_max     0.001
_refine_ls_shift/su_mean     0.000
_refine_diff_density_max     0.824
_refine_diff_density_min     -1.054
_refine_ls_extinction_method     'SHELXL97 (Sheldrick, 2008)'
_refine_ls_extinction_coef     0.0310(13)
_refine_ls_extinction_expression
                                  'Fc^*^=kFc[1+0.001xFc^2^\l^3^/sin(2\q)]^-1/4^'
_refine_ls_abs_structure_details     'Flack (1983), 1548 Friedel pairs'
_refine_ls_abs_structure_Flack     -0.018(17)
loop_
    _atom_type_symbol
    _atom_type_description
    _atom_type_scat_dispersion_real
    _atom_type_scat_dispersion_imag
    _atom_type_scat_source
    'C' 'C' 0.0033 0.0016
                         'International Tables Vol C Tables 4.2.6.8 and 6.1.1.4'
    'H' 'H' 0.0000 0.0000
                         'International Tables Vol C Tables 4.2.6.8 and 6.1.1.4'
    'N' 'N' 0.0061 0.0033
                         'International Tables Vol C Tables 4.2.6.8 and 6.1.1.4'
    'O' 'O' 0.0106 0.0060
                         'International Tables Vol C Tables 4.2.6.8 and 6.1.1.4'
    'Br' 'Br' -0.2901 2.4595
                         'International Tables Vol C Tables 4.2.6.8 and 6.1.1.4'
_computing_data_collection     'PROCESS-AUTO (Rigaku, 2006)'
_computing_cell_refinement     'PROCESS-AUTO (Rigaku, 2006)'
_computing_data_reduction     'CrystalStructure (Rigaku, 2007)'
_computing_structure_solution     'SHELXS97 (Sheldrick, 2008)'
_computing_structure_refinement     'SHELXL97 (Sheldrick, 2008)'
_computing_molecular_graphics     'ORTEP-3 for Windows (Farrugia, 1997)'
_computing_publication_material     'WinGX (Farrugia, 1999)'
loop_
    _atom_site_type_symbol
    _atom_site_label
    _atom_site_fract_x
    _atom_site_fract_y
    _atom_site_fract_z
    _atom_site_U_iso_or_equiv
    _atom_site_adp_type
    _atom_site_calc_flag
    _atom_site_refinement_flags
    _atom_site_occupancy
    _atom_site_symmetry_multiplicity
    _atom_site_disorder_assembly
    _atom_site_disorder_group
    Br Br1 0.63058(7) 0.46482(5) 0.55564(4) 0.0619(2) Uani d . 1 1 . .
    N N1 0.1663(6) 0.3677(4) 0.5794(3) 0.0571(13) Uani d . 1 1 . .
    O O2 0.0229(5) 0.3856(5) 0.5610(4) 0.0905(15) Uani d . 1 1 . .
    O O1 0.1693(7) 0.3171(5) 0.3392(3) 0.0885(16) Uani d . 1 1 . .
    C C11 0.4279(6) 0.7079(4) 0.5742(3) 0.0460(13) Uani d . 1 1 . .
    C C2 0.4282(7) 0.3931(5) 0.3846(3) 0.0495(13) Uani d . 1 1 . .
    H H2 0.5210 0.3467 0.4025 0.059 Uiso calc R 1 1 . .
    C C1 0.3329(6) 0.4313(4) 0.4610(3) 0.0466(13) Uani d . 1 1 . .
    H H1 0.2289 0.4650 0.4420 0.056 Uiso calc R 1 1 . .
    C C10 0.3654(7) 0.6156(4) 0.5251(3) 0.0462(12) Uani d . 1 1 . .
    H H10 0.2658 0.6305 0.4979 0.055 Uiso calc R 1 1 . .
    O O3 0.2193(7) 0.3763(5) 0.6486(3) 0.0933(17) Uani d . 1 1 . .
    C C15 0.4339(8) 0.9025(5) 0.5950(4) 0.0655(18) Uani d . 1 1 . .
    H H15 0.4060 0.9722 0.5771 0.079 Uiso calc R 1 1 . .
    C C16 0.3855(7) 0.8127(4) 0.5505(4) 0.0536(12) Uani d . 1 1 . .
    H H16 0.3225 0.8227 0.5031 0.064 Uiso calc R 1 1 . .
    C C14 0.5235(8) 0.8893(6) 0.6660(4) 0.0655(18) Uani d . 1 1 . .
    H H14 0.5559 0.9500 0.6964 0.079 Uiso calc R 1 1 . .
    C C3 0.5005(8) 0.4881(5) 0.3337(4) 0.0604(16) Uani d . 1 1 . .
    H H3A 0.4103 0.5348 0.3152 0.073 Uiso calc R 1 1 . .
    H H3B 0.5743 0.5314 0.3678 0.073 Uiso calc R 1 1 . .
    C C9 0.4228(6) 0.5152(4) 0.5117(3) 0.0460(12) Uani d . 1 1 . .
    C C7 0.3176(9) 0.3261(5) 0.3272(4) 0.0614(17) Uani d . 1 1 . .
    C C12 0.5181(8) 0.6956(5) 0.6466(4) 0.0606(16) Uani d . 1 1 . .
    H H12 0.5470 0.6260 0.6647 0.073 Uiso calc R 1 1 . .
    C C8 0.2845(8) 0.3328(5) 0.5139(4) 0.0559(15) Uani d . 1 1 . .
    H H8A 0.2324 0.2774 0.4799 0.067 Uiso calc R 1 1 . .
    H H8B 0.3837 0.3014 0.5386 0.067 Uiso calc R 1 1 . .
    C C6 0.4045(10) 0.2823(6) 0.2531(4) 0.078(2) Uani d . 1 1 . .
    H H6A 0.3246 0.2449 0.2183 0.093 Uiso calc R 1 1 . .
    H H6B 0.4887 0.2298 0.2698 0.093 Uiso calc R 1 1 . .
    C C4 0.5965(9) 0.4456(6) 0.2599(4) 0.079(2) Uani d . 1 1 . .
    H H4A 0.6393 0.5069 0.2286 0.094 Uiso calc R 1 1 . .
    H H4B 0.6911 0.4028 0.2787 0.094 Uiso calc R 1 1 . .
    C C13 0.5651(9) 0.7863(6) 0.6919(4) 0.0696(19) Uani d . 1 1 . .
    H H13 0.6254 0.7772 0.7402 0.084 Uiso calc R 1 1 . .
    C C5 0.4875(11) 0.3752(7) 0.2046(4) 0.089(3) Uani d . 1 1 . .
    H H5A 0.5553 0.3445 0.1611 0.107 Uiso calc R 1 1 . .
    H H5B 0.4019 0.4204 0.1797 0.107 Uiso calc R 1 1 . .
loop_
    _atom_site_aniso_label
    _atom_site_aniso_U_11
    _atom_site_aniso_U_22
    _atom_site_aniso_U_33
    _atom_site_aniso_U_12
    _atom_site_aniso_U_13
    _atom_site_aniso_U_23
    Br1 0.0516(3) 0.0585(3) 0.0756(4) 0.0081(3) -0.0139(3) -0.0041(3)
    N1 0.055(3) 0.056(3) 0.060(3) -0.008(2) 0.007(2) 0.013(2)
    O2 0.052(3) 0.117(4) 0.102(4) 0.005(3) 0.001(3) 0.006(4)
    O1 0.084(4) 0.101(4) 0.080(3) -0.019(3) -0.015(3) -0.023(3)
    C11 0.046(3) 0.047(3) 0.045(3) -0.001(2) 0.002(2) 0.000(2)
    C2 0.053(3) 0.050(3) 0.046(3) 0.005(3) -0.004(2) -0.004(2)
    C1 0.049(3) 0.040(3) 0.052(3) -0.002(2) -0.004(2) 0.001(2)
    C10 0.044(3) 0.048(3) 0.046(3) 0.002(3) -0.002(3) -0.002(2)
    O3 0.098(4) 0.127(5) 0.055(3) 0.012(3) -0.002(3) 0.010(3)
    C15 0.064(4) 0.043(3) 0.089(5) -0.001(3) 0.006(3) -0.010(3)
    C16 0.053(3) 0.042(3) 0.066(3) 0.006(3) -0.001(3) -0.001(3)
    C14 0.058(4) 0.060(4) 0.078(5) -0.012(3) 0.007(3) -0.023(4)
    C3 0.064(4) 0.057(4) 0.061(3) 0.000(3) 0.008(3) 0.009(3)
    C9 0.046(3) 0.043(3) 0.049(3) -0.001(2) 0.000(2) 0.002(2)
    C7 0.073(4) 0.057(4) 0.054(4) 0.006(3) -0.008(3) -0.001(3)
    C12 0.076(4) 0.050(4) 0.055(4) 0.006(3) -0.009(3) -0.008(3)
    C8 0.063(4) 0.043(3) 0.061(4) -0.003(3) 0.005(3) -0.001(3)
    C6 0.100(6) 0.073(5) 0.060(4) 0.021(4) -0.023(4) -0.018(4)
    C4 0.093(5) 0.087(5) 0.056(4) 0.003(5) 0.015(4) 0.000(4)
    C13 0.082(5) 0.065(4) 0.062(4) 0.000(4) -0.012(3) -0.018(3)
    C5 0.123(7) 0.087(6) 0.057(4) 0.024(5) 0.006(4) -0.005(4)
_geom_special_details
;
All e.s.d.'s (except the e.s.d. in the dihedral angle between two l.s. planes)
are estimated using the full covariance matrix. The cell e.s.d.'s are taken
into account individually in the estimation of e.s.d.'s in distances, angles
and torsion angles; correlations between e.s.d.'s in cell parameters are only
used when they are defined by crystal symmetry. An approximate (isotropic)
treatment of cell e.s.d.'s is used for estimating e.s.d.'s involving l.s.
planes.
;
loop_
    _geom_bond_atom_site_label_1
    _geom_bond_atom_site_label_2
    _geom_bond_site_symmetry_2
    _geom_bond_distance
    _geom_bond_publ_flag
    Br1 C9 . 1.914(5) ?
    N1 O2 . 1.208(6) ?
    N1 O3 . 1.209(6) ?
    N1 C8 . 1.490(7) ?
    O1 C7 . 1.209(8) ?
    C11 C16 . 1.382(7) ?
    C11 C12 . 1.393(8) ?
    C11 C10 . 1.472(7) ?
    C2 C7 . 1.528(8) ?
    C2 C1 . 1.535(7) ?
    C2 C3 . 1.542(8) ?
    C2 H2 . 0.9800 ?
    C1 C9 . 1.502(7) ?
    C1 C8 . 1.532(7) ?
    C1 H1 . 0.9800 ?
    C10 C9 . 1.330(7) ?
    C10 H10 . 0.9300 ?
    C15 C14 . 1.371(9) ?
    C15 C16 . 1.373(8) ?
    C15 H15 . 0.9300 ?
    C16 H16 . 0.9300 ?
    C14 C13 . 1.371(9) ?
    C14 H14 . 0.9300 ?
    C3 C4 . 1.520(8) ?
    C3 H3A . 0.9700 ?
    C3 H3B . 0.9700 ?
    C7 C6 . 1.493(9) ?
    C12 C13 . 1.385(8) ?
    C12 H12 . 0.9300 ?
    C8 H8A . 0.9700 ?
    C8 H8B . 0.9700 ?
    C6 C5 . 1.536(9) ?
    C6 H6A . 0.9700 ?
    C6 H6B . 0.9700 ?
    C4 C5 . 1.521(9) ?
    C4 H4A . 0.9700 ?
    C4 H4B . 0.9700 ?
    C13 H13 . 0.9300 ?
    C5 H5A . 0.9700 ?
    C5 H5B . 0.9700 ?
loop_
    _geom_angle_atom_site_label_1
    _geom_angle_atom_site_label_2
    _geom_angle_atom_site_label_3
    _geom_angle_site_symmetry_1
    _geom_angle_site_symmetry_3
    _geom_angle
    _geom_angle_publ_flag
    O2 N1 O3 . . 123.4(6) ?
    O2 N1 C8 . . 118.5(6) ?
    O3 N1 C8 . . 118.1(5) ?
    C16 C11 C12 . . 117.7(5) ?
    C16 C11 C10 . . 118.4(5) ?
    C12 C11 C10 . . 123.7(5) ?
    C7 C2 C1 . . 111.9(5) ?
    C7 C2 C3 . . 107.0(5) ?
    C1 C2 C3 . . 113.2(5) ?
    C7 C2 H2 . . 108.2 ?
    C1 C2 H2 . . 108.2 ?
    C3 C2 H2 . . 108.2 ?
    C9 C1 C8 . . 110.5(4) ?
    C9 C1 C2 . . 114.6(4) ?
    C8 C1 C2 . . 110.0(4) ?
    C9 C1 H1 . . 107.1 ?
    C8 C1 H1 . . 107.1 ?
    C2 C1 H1 . . 107.1 ?
    C9 C10 C11 . . 132.8(5) ?
    C9 C10 H10 . . 113.6 ?
    C11 C10 H10 . . 113.6 ?
    C14 C15 C16 . . 120.0(6) ?
    C14 C15 H15 . . 120.0 ?
    C16 C15 H15 . . 120.0 ?
    C15 C16 C11 . . 121.7(6) ?
    C15 C16 H16 . . 119.2 ?
    C11 C16 H16 . . 119.2 ?
    C15 C14 C13 . . 119.7(6) ?
    C15 C14 H14 . . 120.2 ?
    C13 C14 H14 . . 120.2 ?
    C4 C3 C2 . . 111.0(5) ?
    C4 C3 H3A . . 109.4 ?
    C2 C3 H3A . . 109.4 ?
    C4 C3 H3B . . 109.4 ?
    C2 C3 H3B . . 109.4 ?
    H3A C3 H3B . . 108.0 ?
    C10 C9 C1 . . 123.8(5) ?
    C10 C9 Br1 . . 122.5(4) ?
    C1 C9 Br1 . . 113.7(4) ?
    O1 C7 C6 . . 123.8(6) ?
    O1 C7 C2 . . 121.3(6) ?
    C6 C7 C2 . . 114.7(6) ?
    C13 C12 C11 . . 120.4(6) ?
    C13 C12 H12 . . 119.8 ?
    C11 C12 H12 . . 119.8 ?
    N1 C8 C1 . . 109.8(5) ?
    N1 C8 H8A . . 109.7 ?
    C1 C8 H8A . . 109.7 ?
    N1 C8 H8B . . 109.7 ?
    C1 C8 H8B . . 109.7 ?
    H8A C8 H8B . . 108.2 ?
    C7 C6 C5 . . 110.6(6) ?
    C7 C6 H6A . . 109.5 ?
    C5 C6 H6A . . 109.5 ?
    C7 C6 H6B . . 109.5 ?
    C5 C6 H6B . . 109.5 ?
    H6A C6 H6B . . 108.1 ?
    C5 C4 C3 . . 111.8(6) ?
    C5 C4 H4A . . 109.3 ?
    C3 C4 H4A . . 109.3 ?
    C5 C4 H4B . . 109.3 ?
    C3 C4 H4B . . 109.3 ?
    H4A C4 H4B . . 107.9 ?
    C14 C13 C12 . . 120.5(6) ?
    C14 C13 H13 . . 119.8 ?
    C12 C13 H13 . . 119.8 ?
    C4 C5 C6 . . 111.3(6) ?
    C4 C5 H5A . . 109.4 ?
    C6 C5 H5A . . 109.4 ?
    C4 C5 H5B . . 109.4 ?
    C6 C5 H5B . . 109.4 ?
    H5A C5 H5B . . 108.0 ?
loop_
    _geom_torsion_atom_site_label_1
    _geom_torsion_atom_site_label_2
    _geom_torsion_atom_site_label_3
    _geom_torsion_atom_site_label_4
    _geom_torsion_site_symmetry_1
    _geom_torsion_site_symmetry_2
    _geom_torsion_site_symmetry_3
    _geom_torsion_site_symmetry_4
    _geom_torsion
    _geom_torsion_publ_flag
    C7 C2 C1 C9 . . . . -168.6(5) ?
    C3 C2 C1 C9 . . . . -47.6(6) ?
    C7 C2 C1 C8 . . . . 66.2(6) ?
    C3 C2 C1 C8 . . . . -172.8(5) ?
    C16 C11 C10 C9 . . . . 152.7(6) ?
    C12 C11 C10 C9 . . . . -31.9(9) ?
    C14 C15 C16 C11 . . . . -1.5(9) ?
    C12 C11 C16 C15 . . . . 1.8(9) ?
    C10 C11 C16 C15 . . . . 177.5(5) ?
    C16 C15 C14 C13 . . . . 0.4(10) ?
    C7 C2 C3 C4 . . . . -57.4(7) ?
    C1 C2 C3 C4 . . . . 178.8(5) ?
    C11 C10 C9 C1 . . . . 177.3(5) ?
    C11 C10 C9 Br1 . . . . -3.0(9) ?
    C8 C1 C9 C10 . . . . -116.9(6) ?
    C2 C1 C9 C10 . . . . 118.1(6) ?
    C8 C1 C9 Br1 . . . . 63.3(5) ?
    C2 C1 C9 Br1 . . . . -61.7(5) ?
    C1 C2 C7 O1 . . . . 7.4(9) ?
    C3 C2 C7 O1 . . . . -117.2(7) ?
    C1 C2 C7 C6 . . . . -177.6(5) ?
    C3 C2 C7 C6 . . . . 57.8(7) ?
    C16 C11 C12 C13 . . . . -1.0(9) ?
    C10 C11 C12 C13 . . . . -176.5(6) ?
    O2 N1 C8 C1 . . . . 75.7(7) ?
    O3 N1 C8 C1 . . . . -104.4(6) ?
    C9 C1 C8 N1 . . . . 62.7(6) ?
    C2 C1 C8 N1 . . . . -169.7(5) ?
    O1 C7 C6 C5 . . . . 119.3(8) ?
    C2 C7 C6 C5 . . . . -55.6(8) ?
    C2 C3 C4 C5 . . . . 58.2(8) ?
    C15 C14 C13 C12 . . . . 0.4(10) ?
    C11 C12 C13 C14 . . . . 0.0(10) ?
    C3 C4 C5 C6 . . . . -54.1(8) ?
    C7 C6 C5 C4 . . . . 51.6(9) ?
