# Supplementary material for: (S)-2-[(S,Z)-3-Bromo-1-nitro-4-phenyl­but-3-en-2-yl]cyclo­hexa­none
Source: Acta Crystallogr Sect E Struct Rep Online. 2011 Jul 6;67(Pt 8):o1939. doi: 10.1107/S1600536811025633 (PMC3212326; doi:10.1107/S1600536811025633)
Supplement: Supplementary file 2 [file e-67-o1939-Isup2.hkl]

#
# h,k,l, Fc-squared, Fo-squared, sigma(Fo-squared) and status flag
#
data_I
_shelx_title ' wu-8984 in P 21 21 21'
_shelx_refln_list_code          4
_shelx_F_calc_maximum      154.43
_exptl_crystal_F_000       720.00
_reflns_d_resolution_high  0.7724
 
loop_
 _symmetry_equiv_pos_as_xyz
 'x, y, z'
 '-x+1/2, -y, z+1/2'
 'x+1/2, -y+1/2, -z'
 '-x, y+1/2, -z+1/2'
 
_cell_length_a     8.0091
_cell_length_b    12.2395
_cell_length_c    16.3039
_cell_angle_alpha  90.000
_cell_angle_beta   90.000
_cell_angle_gamma  90.000
 
_shelx_F_squared_multiplier     1.000
 
loop_
 _refln_index_h
 _refln_index_k
 _refln_index_l
 _refln_F_squared_calc
 _refln_F_squared_meas
 _refln_F_squared_sigma
 _refln_observed_status
   2   0   0     5103.92     5226.42     98.32 o
   4   0   0     6032.73     6111.05    166.57 o
   6   0   0      270.38      199.05     16.23 o
   8   0   0      417.06      443.60     23.43 o
  10   0   0       15.87        7.62      6.85 o
   1   1   0       97.14       92.28      2.64 o
   2   1   0     2583.86     2629.35     38.55 o
   3   1   0     3265.30     3111.31     46.15 o
   4   1   0      218.63      199.53      6.37 o
   5   1   0     2699.55     2588.08     44.40 o
   6   1   0      338.05      320.85     12.32 o
   7   1   0      818.32      858.53     24.97 o
   8   1   0        4.28        4.03      4.10 o
   9   1   0      228.21      291.41     16.34 o
  10   1   0        7.63        0.26      3.17 o
   0   2   0     6301.71     6165.84    163.39 o
   1   2   0     6395.64     6321.58    124.15 o
   2   2   0      255.16      280.89      7.71 o
   3   2   0      135.09      110.47      6.96 o
   4   2   0     3691.82     3604.66     62.57 o
   5   2   0      869.94      841.64     18.37 o
   6   2   0      100.54      101.14      7.20 o
   7   2   0        5.87        9.87      4.27 o
   8   2   0      548.92      565.05     20.50 o
   9   2   0       19.32       10.65      5.89 o
  10   2   0       18.68       18.79      7.71 o
   1   3   0    23848.20    24640.20    662.36 o
   2   3   0     9249.04     9401.54    214.76 o
   3   3   0     1356.30     1325.65     26.06 o
   4   3   0        5.85       18.30      3.84 o
   5   3   0     1538.94     1459.07     32.66 o
   6   3   0      701.50      684.53     19.53 o
   7   3   0       15.08       18.95      5.77 o
   8   3   0        6.61        9.03      4.85 o
   9   3   0      156.80      172.16     24.70 o
  10   3   0       89.64       54.93     66.05 o
   0   4   0       99.09       89.16      9.44 o
   1   4   0     5993.32     6018.83    136.27 o
   2   4   0       45.83       63.16      7.03 o
   3   4   0     1380.50     1295.50     26.43 o
   4   4   0     2771.93     2654.03     57.83 o
   5   4   0      317.46      303.73     13.21 o
   6   4   0       26.01       31.84      5.55 o
   7   4   0      501.79      509.50     22.11 o
   8   4   0      151.02      172.73     12.56 o
   9   4   0        3.97        0.93      3.92 o
  10   4   0        1.46        5.82     12.49 o
   1   5   0      749.85      719.33     21.02 o
   2   5   0     2799.42     2779.69     65.74 o
   3   5   0      142.18      126.66      9.55 o
   4   5   0       90.13      121.70      9.25 o
   5   5   0      745.41      752.01     30.62 o
   6   5   0      752.99      746.61     26.36 o
   7   5   0        2.48        5.69      4.44 o
   8   5   0        3.93        6.69      4.68 o
   9   5   0      247.36      288.49     17.22 o
   0   6   0     1283.54     1201.77     53.01 o
   1   6   0     3178.98     3123.75     74.60 o
   2   6   0      323.74      353.71     17.23 o
   3   6   0     5794.46     5856.68    153.59 o
   4   6   0       74.56       94.42      9.10 o
   5   6   0      607.57      584.68     20.72 o
   6   6   0       82.41      111.06     13.52 o
   7   6   0      834.79      917.17     32.46 o
   8   6   0       18.51       31.24      7.94 o
   9   6   0       71.17       54.05     12.58 o
   1   7   0       47.09       48.91      8.67 o
   2   7   0     4085.09     4287.30    111.20 o
   3   7   0        4.17        6.60      5.68 o
   4   7   0       54.71       63.92      9.72 o
   5   7   0       10.63       19.41      7.27 o
   6   7   0     1152.43     1280.18     45.75 o
   7   7   0        8.52        2.90      6.41 o
   8   7   0        2.55        5.55      6.35 o
   9   7   0        0.23        1.05      3.12 o
   0   8   0       36.93       45.27     13.67 o
   1   8   0      681.98      726.12     32.65 o
   2   8   0      140.56      142.67     14.47 o
   3   8   0     1245.76     1343.88     45.70 o
   4   8   0      298.33      289.61     19.99 o
   5   8   0       82.26       84.12     11.15 o
   6   8   0       12.77       15.28      7.09 o
   7   8   0      383.69      480.26     29.40 o
   8   8   0        1.97        4.91      6.89 o
   1   9   0      310.52      366.92     25.86 o
   2   9   0     1860.43     2114.00     68.64 o
   3   9   0     1156.14     1164.75     48.90 o
   4   9   0      118.29      140.49     19.11 o
   5   9   0        0.89        4.32      6.84 o
   6   9   0      274.04      352.94     24.37 o
   7   9   0       94.89       82.38     34.49 o
   8   9   0       38.87       12.78     10.84 o
   0  10   0       20.42       -1.59      8.23 o
   1  10   0      209.94      233.20     22.11 o
   2  10   0      415.74      445.78     29.84 o
   3  10   0       16.31       35.46     13.43 o
   4  10   0      320.42      394.01     33.55 o
   5  10   0       76.41      109.79     15.18 o
   6  10   0       10.49        8.66      7.57 o
   7  10   0      141.63      119.79     58.95 o
   8  10   0       47.48       20.24     17.36 o
   1  11   0      183.85      271.04     26.00 o
   2  11   0      803.52      915.84     55.18 o
   3  11   0       55.78       77.78     18.85 o
   4  11   0      127.38      185.14     24.59 o
   5  11   0      108.24      108.77     17.20 o
   6  11   0      100.98       79.68     18.11 o
   7  11   0       25.04       14.63     14.38 o
   0  12   0      772.26      929.31     73.73 o
   1  12   0       61.94       74.77     20.13 o
   2  12   0       41.16       44.87     17.35 o
   3  12   0       31.90       21.86     15.79 o
   4  12   0      307.93      446.92     38.82 o
   5  12   0        1.85        4.67      9.27 o
   6  12   0        0.12        2.57      7.54 o
   1  13   0      203.28      279.22     32.58 o
   2  13   0       37.33       24.79     17.48 o
   3  13   0       91.90       47.35     20.57 o
   4  13   0        7.81      -10.93     14.02 o
   5  13   0       96.83      130.67     24.30 o
   0  14   0      296.06      290.23    191.27 o
   1  14   0        9.92        1.69     10.21 o
   2  14   0        0.58        4.01     10.31 o
   3  14   0        2.46       -8.57     14.37 o
   4  14   0      104.52      163.20     38.48 o
   1  15   0       67.50       62.24     40.66 o
   2  15   0        9.89        2.84     12.67 o
   3  15   0       55.43       15.29     16.99 o
   2   0   1     2202.01     2113.17     26.66 o
   3   0   1      154.61      134.24      4.74 o
   4   0   1      669.29      642.01     13.03 o
   5   0   1      468.37      464.68     16.99 o
   6   0   1     1162.16     1153.05     35.30 o
   7   0   1       86.77      104.78     10.46 o
   8   0   1      295.03      303.55     14.16 o
   9   0   1        3.46        6.05      4.26 o
  10   0   1      218.33      244.70     13.86 o
 -10   1   1        8.50        4.38      9.59 o
  -9   1   1       50.93       52.87      7.40 o
  -8   1   1       10.26        7.03      4.74 o
  -7   1   1      658.53      696.89     22.61 o
  -6   1   1      357.58      373.63     12.32 o
  -5   1   1     1887.65     1955.89     33.01 o
  -4   1   1       64.28       58.04      3.40 o
  -3   1   1     6957.10     7017.30    114.32 o
  -2   1   1     5959.53     5967.97     94.64 o
  -1   1   1     8375.05     8381.83    145.20 o
   1   1   1     8887.05     8909.52    209.65 o
   2   1   1     5239.36     5165.94     89.78 o
   3   1   1     6728.99     6673.48    107.59 o
   4   1   1       24.95       20.22      4.25 o
   5   1   1     2042.27     2098.70     39.08 o
   6   1   1      262.60      272.56     11.41 o
   7   1   1      624.87      663.39     21.37 o
   8   1   1        6.70        8.37      5.13 o
   9   1   1       36.90       29.92      7.29 o
  10   1   1        8.66       10.57      5.62 o
 -10   2   1      143.86      184.91     27.84 o
  -9   2   1       64.71       48.31     11.58 o
  -8   2   1       51.66       43.14      7.70 o
  -7   2   1      323.12      329.82     13.00 o
  -6   2   1     1597.45     1607.47     32.60 o
  -5   2   1      617.06      585.40     12.90 o
  -4   2   1      113.19      103.34      5.28 o
  -3   2   1     1636.40     1598.87     27.97 o
  -2   2   1     6439.86     6249.89    116.41 o
  -1   2   1     2694.47     2520.85     43.53 o
   0   2   1      130.22      126.62      4.72 o
   1   2   1     2778.41     2652.53     46.73 o
   2   2   1     6814.25     6642.91    120.83 o
   3   2   1     1583.01     1559.29     28.92 o
   4   2   1      171.49      156.52      6.31 o
   5   2   1      621.00      583.68     13.47 o
   6   2   1     1563.03     1557.24     30.86 o
   7   2   1      367.83      372.82     16.76 o
   8   2   1       40.17       37.92      7.94 o
   9   2   1       61.03       32.08     10.46 o
  10   2   1      145.83      188.71     15.58 o
 -10   3   1       11.24        1.69     14.35 o
  -9   3   1       17.38       18.95      6.47 o
  -8   3   1      134.30      148.65     12.03 o
  -7   3   1      688.01      715.52     23.94 o
  -6   3   1      261.55      259.57     10.63 o
  -5   3   1      493.93      491.92     14.17 o
  -4   3   1     1224.16     1153.97     24.56 o
  -3   3   1     3071.32     3018.67     56.53 o
  -2   3   1       97.44       97.60      6.52 o
  -1   3   1     9057.37     9103.49    199.32 o
   0   3   1    11333.21    11358.26    260.02 o
   1   3   1     8330.60     8316.72    184.23 o
   2   3   1       91.50       93.40      5.77 o
   3   3   1     2965.16     2867.37     57.13 o
   4   3   1     1213.87     1147.23     29.52 o
   5   3   1      481.36      491.81     16.20 o
   6   3   1      240.86      228.61     11.50 o
   7   3   1      697.27      716.70     22.03 o
   8   3   1      122.46      128.26     12.20 o
   9   3   1       16.43       14.89      7.47 o
  10   3   1       10.96       14.27     10.11 o
 -10   4   1       43.93        9.99     15.97 o
  -9   4   1      130.94      124.81     28.17 o
  -8   4   1       30.06       38.35      6.49 o
  -7   4   1      234.01      253.63     12.68 o
  -6   4   1      873.99      907.01     23.75 o
  -5   4   1     1534.98     1519.36     38.95 o
  -4   4   1      225.04      227.11     10.93 o
  -3   4   1     1233.36     1168.66     24.05 o
  -2   4   1     2352.74     2307.15     48.41 o
  -1   4   1     5987.95     5904.67    129.76 o
   0   4   1     2806.51     2778.91     57.72 o
   1   4   1     5977.64     5895.68    133.30 o
   2   4   1     2352.68     2265.30     50.05 o
   3   4   1     1061.48      994.71     27.01 o
   4   4   1      270.29      252.47     10.48 o
   5   4   1     1450.81     1433.67     35.94 o
   6   4   1      938.24      965.84     26.98 o
   7   4   1      275.62      283.93     13.24 o
   8   4   1       26.56       37.38      7.15 o
   9   4   1      115.96      112.73     18.55 o
  10   4   1       43.61       35.89      9.89 o
  -9   5   1       18.75       19.68      6.64 o
  -8   5   1      434.74      450.80     20.65 o
  -7   5   1       57.46       64.98      8.62 o
  -6   5   1      161.46      180.58     12.62 o
  -5   5   1       65.77       54.08     11.62 o
  -4   5   1     2936.22     2912.56     62.39 o
  -3   5   1      116.23      140.29      9.31 o
  -2   5   1       32.24       34.95      6.89 o
  -1   5   1     3724.47     3624.13     83.16 o
   0   5   1     2527.54     2443.81     57.63 o
   1   5   1     3498.30     3364.50     79.36 o
   2   5   1       30.89       30.21      5.96 o
   3   5   1       29.20       35.96     10.08 o
   4   5   1     2884.28     2814.23     60.32 o
   5   5   1      116.42      103.97     10.78 o
   6   5   1      167.54      182.89     12.56 o
   7   5   1       48.62       58.28      8.65 o
   8   5   1      428.23      474.89     20.18 o
   9   5   1       20.44        8.91      8.18 o
  -9   6   1       42.86        6.11     15.49 o
  -8   6   1      105.82      112.36     14.89 o
  -7   6   1      106.75      127.05     13.81 o
  -6   6   1       94.97      102.49     11.24 o
  -5   6   1      313.17      322.11     18.00 o
  -4   6   1      551.12      553.82     19.48 o
  -3   6   1     2301.10     2341.36     66.15 o
  -2   6   1      307.14      323.12     16.19 o
  -1   6   1     2613.47     2481.74     60.08 o
   0   6   1       81.88       98.04     10.37 o
   1   6   1     2611.92     2476.85     63.21 o
   2   6   1      278.38      295.83     15.94 o
   3   6   1     2194.13     2206.75     57.08 o
   4   6   1      561.94      555.16     18.90 o
   5   6   1      406.17      404.05     17.78 o
   6   6   1       78.90       97.72     12.00 o
   7   6   1      108.59      117.26     13.67 o
   8   6   1      122.15      137.39     14.21 o
   9   6   1       41.51       36.62     11.56 o
  -9   7   1       25.62        3.80     10.65 o
  -8   7   1      235.69      306.88     18.85 o
  -7   7   1        1.36        8.20      6.34 o
  -6   7   1      140.20      162.68     18.49 o
  -5   7   1      230.55      252.22     15.33 o
  -4   7   1     1635.31     1739.04     45.79 o
  -3   7   1       19.80       23.62      6.54 o
  -2   7   1      371.13      367.42     19.20 o
  -1   7   1      813.16      801.28     32.86 o
   0   7   1     3543.39     3675.71     96.46 o
   1   7   1      825.86      821.46     28.56 o
   2   7   1      380.72      380.91     19.00 o
   3   7   1        4.24        8.97      6.44 o
   4   7   1     1607.79     1702.98     53.27 o
   5   7   1      196.99      200.66     15.67 o
   6   7   1      132.38      154.89     15.84 o
   7   7   1        0.20        2.72      5.58 o
   8   7   1      242.01      296.50     18.01 o
   9   7   1       17.27       12.05      7.51 o
  -8   8   1       24.79       10.09      8.46 o
  -7   8   1       66.60       61.79     13.65 o
  -6   8   1       60.98       59.14     10.58 o
  -5   8   1      388.90      438.75     22.07 o
  -4   8   1      408.73      437.96     27.42 o
  -3   8   1     1138.07     1181.66     44.75 o
  -2   8   1       43.52       38.92      8.99 o
  -1   8   1     1351.89     1391.79     43.74 o
   0   8   1      138.57      157.11     16.41 o
   1   8   1     1120.66     1154.89     41.63 o
   2   8   1       21.37        8.20      8.02 o
   3   8   1     1090.29     1118.83     40.63 o
   4   8   1      459.03      502.05     28.24 o
   5   8   1      449.44      489.83     23.63 o
   6   8   1       72.02       77.14     11.65 o
   7   8   1       75.20       58.70     12.17 o
   8   8   1       30.82       25.65     11.60 o
  -8   9   1      120.50       85.76     42.01 o
  -7   9   1       30.33       10.61     10.99 o
  -6   9   1       31.11       37.98      9.92 o
  -5   9   1       52.23       46.87      9.53 o
  -4   9   1      642.09      701.84     37.95 o
  -3   9   1      155.03      175.56     17.57 o
  -2   9   1       15.66       24.16      9.76 o
  -1   9   1      100.17       98.11     15.05 o
   0   9   1     2340.16     2538.27     83.29 o
   1   9   1      148.11      137.04     19.04 o
   2   9   1        5.57       11.08      9.40 o
   3   9   1      146.96      156.33     17.66 o
   4   9   1      679.73      772.83     35.37 o
   5   9   1       19.13       18.72      9.63 o
   6   9   1       35.15       38.94     11.17 o
   7   9   1       31.93       33.23     12.34 o
   8   9   1      130.04      203.47     20.68 o
  -8  10   1        3.91        1.43     10.70 o
  -7  10   1       22.84       18.49     11.81 o
  -6  10   1      191.89      183.46     26.15 o
  -5  10   1      265.06      349.03     28.14 o
  -4  10   1       97.43      123.79     18.04 o
  -3  10   1      392.91      426.97     28.77 o
  -2  10   1      965.41     1156.63     56.80 o
  -1  10   1     1026.21     1134.21     48.62 o
   0  10   1      269.09      277.36     23.53 o
   1  10   1     1144.31     1263.57     50.34 o
   2  10   1      912.00     1050.77     46.90 o
   3  10   1      374.60      440.80     31.49 o
   4  10   1      124.99      141.71     18.36 o
   5  10   1      267.75      320.02     22.46 o
   6  10   1      172.74      186.07     27.84 o
   7  10   1       22.42       16.26     13.21 o
   8  10   1        7.51        8.70      9.47 o
  -7  11   1       50.33       48.99     22.30 o
  -6  11   1       47.18       60.26     14.01 o
  -5  11   1      198.78      229.15     23.90 o
  -4  11   1       83.98      107.69     21.46 o
  -3  11   1      180.07      230.33     28.04 o
  -2  11   1       34.72       42.51     15.78 o
  -1  11   1      210.79      239.94     25.16 o
   0  11   1        7.19       32.12     13.01 o
   1  11   1      212.45      239.64     25.29 o
   2  11   1       39.07       46.07     16.21 o
   3  11   1      201.59      263.74     25.84 o
   4  11   1      113.38      131.38     21.10 o
   5  11   1      214.11      205.76     27.29 o
   6  11   1       45.92       47.90     15.24 o
   7  11   1       60.56       62.07     17.94 o
  -6  12   1       35.46       28.60     13.47 o
  -5  12   1       91.34      106.21     31.55 o
  -4  12   1       39.09       38.23     15.34 o
  -3  12   1        8.48        4.44      8.97 o
  -2  12   1      472.26      612.52     43.91 o
  -1  12   1      135.37      132.20     27.91 o
   0  12   1        3.69        9.92     10.78 o
   1  12   1      128.84      135.31     25.39 o
   2  12   1      472.94      572.73     47.90 o
   3  12   1       10.80        4.89      9.16 o
   4  12   1       36.20       15.31     13.88 o
   5  12   1      103.22       70.88     23.59 o
   6  12   1       42.90       27.53     12.10 o
  -5  13   1       63.60       35.09     19.69 o
  -4  13   1        2.05        2.06      9.48 o
  -3  13   1       80.88       -0.05      9.77 o
  -2  13   1       38.15       16.81     14.81 o
  -1  13   1      129.94      137.14     62.45 o
   0  13   1       11.78        5.40     11.03 o
   1  13   1      104.58      108.22     29.62 o
   2  13   1       39.61       34.97     15.08 o
   3  13   1       93.37        3.24     11.61 o
   4  13   1        0.30       -4.51      8.43 o
   5  13   1       65.14       52.38     21.32 o
  -4  14   1        3.45       24.51     19.44 o
  -3  14   1       10.63        9.57     11.23 o
  -2  14   1       95.20       22.05     25.87 o
  -1  14   1       22.08       21.63     15.72 o
   0  14   1        0.50       -3.94     10.41 o
   1  14   1       21.18       22.40     15.82 o
   2  14   1      106.45       50.74     39.07 o
   3  14   1        7.90       -1.37     12.92 o
   4  14   1        2.87        5.10     15.27 o
  -3  15   1       83.25       92.82     48.02 o
  -2  15   1       20.05        0.46     11.44 o
  -1  15   1       21.33       24.60     18.83 o
   0  15   1        3.74        8.30     14.90 o
   1  15   1       24.06       33.33     23.03 o
   2  15   1       21.39        6.83     13.07 o
   3  15   1       87.33       36.81     29.82 o
   1   0   2     1770.30     1537.57     27.32 o
   2   0   2     1800.19     1609.19     21.30 o
   3   0   2     1473.22     1440.69     21.71 o
   4   0   2     5093.92     5169.30    102.09 o
   5   0   2     1343.74     1297.88     29.12 o
   6   0   2       42.95       37.08      6.37 o
   7   0   2       47.42       68.15      9.14 o
   8   0   2      310.59      341.47     17.83 o
   9   0   2       91.31       95.30     10.15 o
  10   0   2       31.06       25.92      9.47 o
 -10   1   2       12.62       19.17     14.95 o
  -9   1   2      169.91      185.40     19.87 o
  -8   1   2      339.57      358.14     16.25 o
  -7   1   2      217.32      224.94     10.84 o
  -6   1   2      128.13      123.49      6.78 o
  -5   1   2     1333.66     1326.13     25.64 o
  -4   1   2     2001.82     2020.77     33.14 o
  -3   1   2     1193.53     1120.25     15.71 o
  -2   1   2     6359.08     6230.28     97.12 o
  -1   1   2     7542.94     7315.19    132.98 o
   0   1   2     2258.91     2214.02     36.77 o
   1   1   2     9465.43     9299.76    329.99 o
   2   1   2     6262.13     6147.53    108.47 o
   3   1   2     1450.46     1387.18     20.39 o
   4   1   2     2496.48     2505.82     40.11 o
   5   1   2     1279.80     1269.19     24.71 o
   6   1   2      126.37      114.89      7.74 o
   7   1   2      237.99      260.93     14.79 o
   8   1   2      318.16      333.53     17.44 o
   9   1   2      159.91      201.37     12.38 o
  10   1   2       12.83        4.48      6.44 o
 -10   2   2       26.75        1.45     15.24 o
  -9   2   2       73.71       77.99     14.77 o
  -8   2   2      127.29      148.70     14.06 o
  -7   2   2      205.40      214.00     11.02 o
  -6   2   2       72.49       64.01      6.10 o
  -5   2   2      883.17      840.95     16.99 o
  -4   2   2     3107.53     3081.94     51.46 o
  -3   2   2     3235.96     3265.12     59.74 o
  -2   2   2     3392.71     3292.74     56.97 o
  -1   2   2     2752.70     2676.81     48.30 o
   0   2   2    11795.05    12404.01    273.82 o
   2   2   2     3274.54     3139.67     53.70 o
   3   2   2     2951.20     2933.87     53.18 o
   4   2   2     3193.65     3120.03     53.85 o
   5   2   2      867.47      795.99     18.37 o
   6   2   2      113.56      105.26      6.90 o
   7   2   2      254.20      263.78     13.30 o
   8   2   2      156.70      180.51     14.22 o
   9   2   2       77.69       66.92     10.75 o
  10   2   2       31.86       25.88      6.75 o
 -10   3   2       63.51       12.98     19.92 o
  -9   3   2      195.02      210.62     12.55 o
  -8   3   2      131.04      142.98     11.35 o
  -7   3   2      130.05      127.29      9.24 o
  -6   3   2      295.74      305.53     12.27 o
  -5   3   2     1450.60     1443.76     27.94 o
  -4   3   2     3174.84     3123.05     70.69 o
  -3   3   2      232.64      173.42      7.08 o
  -2   3   2     1368.25     1284.41     22.35 o
  -1   3   2      838.88      747.08     16.52 o
   0   3   2      779.57      724.44     17.60 o
   2   3   2     1049.35      982.25     23.36 o
   3   3   2      353.21      285.96     11.49 o
   4   3   2     3214.43     3156.00     69.77 o
   5   3   2     1322.58     1305.44     31.61 o
   6   3   2      338.34      315.48     14.40 o
   7   3   2      135.20      136.45     10.10 o
   8   3   2      100.14      112.01     13.22 o
   9   3   2      190.80      231.25     20.38 o
  10   3   2       65.51       51.20     13.58 o
  -9   4   2       72.94       47.94     19.35 o
  -8   4   2       48.18       54.32      7.69 o
  -7   4   2      188.42      208.19     10.55 o
  -6   4   2      506.40      485.55     17.42 o
  -5   4   2      708.11      669.90     20.64 o
  -4   4   2      565.02      566.58     17.75 o
  -3   4   2     1334.38     1283.46     25.97 o
  -2   4   2     2641.21     2593.61     57.37 o
  -1   4   2     4000.57     3804.44     84.56 o
   0   4   2      204.90      172.77      9.72 o
   1   4   2     3554.44     3320.85     78.14 o
   2   4   2     2622.53     2589.74     59.71 o
   3   4   2     1175.86     1125.64     26.77 o
   4   4   2      654.21      644.52     16.37 o
   5   4   2      710.32      678.37     24.08 o
   6   4   2      440.33      438.97     17.37 o
   7   4   2      177.56      205.12     11.95 o
   8   4   2       70.30       77.96     10.56 o
   9   4   2       48.87       46.44     11.60 o
  -9   5   2       94.92       74.27     31.50 o
  -8   5   2        0.84       -1.92      3.27 o
  -7   5   2      157.55      168.27     10.35 o
  -6   5   2      412.48      408.30     18.33 o
  -5   5   2      949.86      996.72     30.12 o
  -4   5   2      210.91      195.44     11.44 o
  -3   5   2     1832.47     1804.36     42.13 o
  -2   5   2     2140.95     2081.95     50.20 o
  -1   5   2     3175.27     3073.31     69.62 o
   0   5   2       28.75       44.04      6.28 o
   1   5   2     3385.26     3213.94     74.34 o
   2   5   2     2669.35     2624.65     57.18 o
   3   5   2     1759.45     1717.55     44.35 o
   4   5   2      236.95      239.35     11.81 o
   5   5   2     1097.99     1121.94     35.80 o
   6   5   2      536.64      555.65     19.68 o
   7   5   2      164.38      170.41     11.89 o
   8   5   2        6.42        6.99      4.04 o
   9   5   2      104.46      127.27     14.51 o
  -9   6   2       32.56       20.34     15.04 o
  -8   6   2       13.39       17.47      5.22 o
  -7   6   2      769.61      840.00     25.34 o
  -6   6   2      570.83      591.24     27.51 o
  -5   6   2      113.89      126.84      9.67 o
  -4   6   2      170.77      174.20     10.74 o
  -3   6   2     1634.88     1715.35     45.28 o
  -2   6   2      761.31      751.48     26.06 o
  -1   6   2     1868.64     1800.00     45.25 o
   0   6   2      502.67      522.31     21.22 o
   1   6   2     1803.12     1680.02     46.10 o
   2   6   2      794.77      777.24     27.00 o
   3   6   2     1587.53     1624.83     54.38 o
   4   6   2      132.66      126.10     11.14 o
   5   6   2       65.90       76.15     10.30 o
   6   6   2      460.50      470.11     25.83 o
   7   6   2      751.44      813.25     29.88 o
   8   6   2        7.92        9.69      6.72 o
   9   6   2       32.61       38.10      9.10 o
  -9   7   2        3.88        1.07     12.21 o
  -8   7   2        7.28        7.55      5.29 o
  -7   7   2      100.72      136.23     17.75 o
  -6   7   2      534.85      575.82     26.26 o
  -5   7   2      223.02      249.94     15.52 o
  -4   7   2       29.43       29.04      8.82 o
  -3   7   2      811.27      849.46     33.33 o
  -2   7   2     1731.29     1836.38     61.83 o
  -1   7   2     1763.08     1805.87     52.94 o
   0   7   2      224.51      187.65     14.01 o
   1   7   2     1667.92     1673.47     50.41 o
   2   7   2     1463.41     1510.82     48.84 o
   3   7   2      883.71      890.00     31.02 o
   4   7   2       44.41       42.91      8.16 o
   5   7   2      238.78      257.33     16.48 o
   6   7   2      519.47      556.23     29.38 o
   7   7   2      122.84      151.41     14.96 o
   8   7   2        2.90        8.01      6.35 o
   9   7   2        6.28        8.89      6.96 o
  -8   8   2       16.46        7.56      6.96 o
  -7   8   2      133.73      144.48     24.84 o
  -6   8   2      259.10      339.28     25.16 o
  -5   8   2      193.97      214.59     17.42 o
  -4   8   2      103.97      117.54     12.62 o
  -3   8   2      686.76      731.04     33.68 o
  -2   8   2      712.47      772.22     33.59 o
  -1   8   2     1358.28     1369.13     49.94 o
   0   8   2       29.05       36.51      9.93 o
   1   8   2     1532.91     1580.60     54.98 o
   2   8   2      686.82      761.04     42.19 o
   3   8   2      776.21      848.55     34.95 o
   4   8   2       78.85       85.69     12.97 o
   5   8   2      227.33      247.46     21.00 o
   6   8   2      244.47      281.01     19.36 o
   7   8   2      174.51      233.87     21.16 o
   8   8   2       17.31        9.40      8.03 o
  -8   9   2       36.94       13.01     17.18 o
  -7   9   2       58.83       44.90     16.94 o
  -6   9   2      215.87      279.07     20.56 o
  -5   9   2      233.32      254.40     19.61 o
  -4   9   2       92.52      118.88     19.64 o
  -3   9   2      233.02      252.03     21.45 o
  -2   9   2     1207.43     1343.27     47.98 o
  -1   9   2      725.14      737.82     37.42 o
   0   9   2       59.83       65.84     12.69 o
   1   9   2      776.30      771.48     34.98 o
   2   9   2     1058.07     1142.59     55.61 o
   3   9   2      295.29      326.65     21.91 o
   4   9   2      127.41      156.35     17.32 o
   5   9   2      229.83      238.98     17.71 o
   6   9   2      186.81      235.78     19.29 o
   7   9   2       67.45       56.12     16.26 o
   8   9   2       42.15       51.73     23.70 o
  -7  10   2      107.76      121.43     33.44 o
  -6  10   2       97.02       86.44     29.43 o
  -5  10   2       74.68       82.44     13.94 o
  -4  10   2       16.98       42.09     14.33 o
  -3  10   2      282.29      322.02     26.98 o
  -2  10   2      741.47      818.64     44.15 o
  -1  10   2       86.04       93.73     20.50 o
   0  10   2      175.68      216.96     23.03 o
   1  10   2      183.35      188.53     20.42 o
   2  10   2      704.91      780.73     42.54 o
   3  10   2      244.43      251.66     28.57 o
   4  10   2       32.45       46.52     14.80 o
   5  10   2       79.13       82.11     13.62 o
   6  10   2       75.03      108.95     18.29 o
   7  10   2       95.25       61.70     31.31 o
  -7  11   2       51.60       33.77     17.32 o
  -6  11   2       32.76       32.67     12.91 o
  -5  11   2       21.73       33.58     14.43 o
  -4  11   2      171.29      222.27     72.17 o
  -3  11   2      340.71      419.46     33.69 o
  -2  11   2      790.58      858.05     45.29 o
  -1  11   2      175.17      211.61     22.51 o
   0  11   2      794.27      907.67     46.02 o
   1  11   2       96.36      120.95     28.04 o
   2  11   2      790.84      889.04     55.94 o
   3  11   2      303.11      366.85     36.03 o
   4  11   2      148.71      194.04     33.23 o
   5  11   2       21.55       13.86     10.84 o
   6  11   2       38.34       30.49     11.68 o
   7  11   2       47.55       64.64     16.82 o
  -6  12   2       18.22       30.28     11.31 o
  -5  12   2       27.71       15.35      9.69 o
  -4  12   2      190.72      209.67     41.14 o
  -3  12   2      135.45      107.71     42.78 o
  -2  12   2       16.89       21.51     15.68 o
  -1  12   2       59.15       68.34     18.75 o
   0  12   2      142.68      224.06     29.06 o
   1  12   2       51.25       61.41     17.85 o
   2  12   2       12.44       16.69     12.69 o
   3  12   2      133.55       63.57     36.85 o
   4  12   2      206.89      272.17     35.40 o
   5  12   2       15.11        3.86     11.49 o
   6  12   2       13.22        8.92     10.97 o
  -5  13   2       39.93       44.59     19.46 o
  -4  13   2       48.15       37.02     21.51 o
  -3  13   2       78.13        5.01     14.56 o
  -2  13   2       21.34        5.01     11.27 o
  -1  13   2      142.66       86.35     53.42 o
   0  13   2      158.03      202.18     50.68 o
   1  13   2      129.78      138.98     36.09 o
   2  13   2       19.11        7.95     15.12 o
   3  13   2       61.30       20.07     13.71 o
   4  13   2       47.59       25.66     20.77 o
   5  13   2       40.11       21.82     18.09 o
  -4  14   2       76.81       47.55     27.08 o
  -3  14   2       28.67       -1.99      9.28 o
  -2  14   2        2.32       10.21     12.09 o
  -1  14   2       50.98       34.34     20.03 o
   0  14   2      136.60      132.42     68.05 o
   1  14   2       51.74       39.52     23.21 o
   2  14   2        1.74       -2.51     10.05 o
   3  14   2       30.48       -0.07      9.58 o
   4  14   2       75.73       63.44     37.73 o
  -3  15   2       36.60       -2.13      8.73 o
  -2  15   2       13.80        7.32     12.17 o
  -1  15   2       47.84       14.12     18.08 o
   0  15   2        3.68        4.35     11.66 o
   1  15   2       50.14       30.94     19.57 o
   2  15   2       11.35        3.71     13.57 o
   3  15   2       33.46        1.48      8.85 o
   1   0   3    13664.42    13461.77    375.84 o
   2   0   3      992.72     1008.52     12.74 o
   3   0   3     3775.00     3649.30     58.07 o
   4   0   3       10.18       12.52      3.07 o
   5   0   3     3158.65     3211.74     70.97 o
   6   0   3      710.43      749.64     20.20 o
   7   0   3      348.33      374.59     13.15 o
   8   0   3       28.77       40.38      6.22 o
   9   0   3      132.32      136.91     16.14 o
  10   0   3       13.18       10.28      9.75 o
 -10   1   3       69.98       36.35     23.56 o
  -9   1   3        0.73        2.58      3.21 o
  -8   1   3       65.16       62.55      6.14 o
  -7   1   3      265.47      275.20     11.35 o
  -6   1   3     1080.36     1030.98     23.77 o
  -5   1   3      233.15      222.50      6.55 o
  -4   1   3      423.64      418.69      7.90 o
  -3   1   3     5390.27     5416.63     87.61 o
  -2   1   3    20145.24    20903.28    568.04 o
  -1   1   3     3901.15     3793.77     54.36 o
   0   1   3      180.01      134.36      3.54 o
   1   1   3     3849.32     3721.10     60.18 o
   2   1   3    21857.89    22710.86    482.69 o
   3   1   3     5149.21     5158.76     80.16 o
   4   1   3      364.96      362.68      9.93 o
   5   1   3      210.85      199.86      7.72 o
   6   1   3     1077.56     1037.52     29.12 o
   7   1   3      209.84      217.19     12.50 o
   8   1   3       62.99       46.53     11.34 o
   9   1   3        0.04        1.03      3.28 o
  10   1   3       69.69       54.84     14.68 o
 -10   2   3       42.19       16.26     23.40 o
  -9   2   3       43.65       26.00     22.81 o
  -8   2   3      144.17      148.38     10.94 o
  -7   2   3      472.87      477.01     17.59 o
  -6   2   3      278.17      273.40      9.29 o
  -5   2   3      964.16      976.98     21.39 o
  -4   2   3      404.68      375.73      8.33 o
  -3   2   3     2369.00     2227.35     37.77 o
  -2   2   3     2847.45     2714.88     42.07 o
  -1   2   3     3976.55     3837.39     64.49 o
   0   2   3    10854.65    11027.77    246.01 o
   1   2   3     3300.34     3117.75     62.63 o
   2   2   3     2725.52     2598.58     43.70 o
   3   2   3     2253.01     2121.21     37.79 o
   4   2   3      427.56      388.24     10.22 o
   5   2   3      887.62      879.04     21.21 o
   6   2   3      323.58      326.74     11.33 o
   7   2   3      492.39      491.56     17.29 o
   8   2   3      139.72      134.57     12.94 o
   9   2   3       50.04       24.73      9.27 o
  10   2   3       37.83       46.91     10.98 o
 -10   3   3       41.60       37.63     40.17 o
  -9   3   3       21.45        6.90     14.32 o
  -8   3   3       36.73       42.44      9.41 o
  -7   3   3      320.38      335.43     12.84 o
  -6   3   3     1149.98     1186.22     24.02 o
  -5   3   3     1023.82     1035.47     22.12 o
  -4   3   3      272.99      251.38     10.93 o
  -3   3   3     2660.84     2627.45     47.12 o
  -2   3   3     3347.07     3192.53     58.06 o
  -1   3   3     2757.63     2737.09     56.77 o
   0   3   3      915.02      893.78     22.53 o
   1   3   3     3081.25     3038.62     63.18 o
   2   3   3     3656.01     3545.42     73.51 o
   3   3   3     2440.11     2383.73     43.52 o
   4   3   3      280.15      249.86     11.58 o
   5   3   3      914.04      917.36     23.11 o
   6   3   3     1025.49     1064.20     26.32 o
   7   3   3      290.53      300.54     14.09 o
   8   3   3       42.99       32.33      8.42 o
   9   3   3       28.86       24.52     11.58 o
  10   3   3       42.65       55.05     13.08 o
  -9   4   3       25.43       10.96     21.25 o
  -8   4   3      179.38      186.74      9.54 o
  -7   4   3      341.20      351.17     15.80 o
  -6   4   3      188.63      204.47      9.37 o
  -5   4   3      145.28      134.54      8.38 o
  -4   4   3     1474.94     1393.32     36.10 o
  -3   4   3     1916.30     1863.26     39.17 o
  -2   4   3     1452.05     1426.28     28.65 o
  -1   4   3     4002.83     4053.95     88.35 o
   0   4   3     4959.00     4932.98    111.28 o
   1   4   3     4403.52     4427.26     93.81 o
   2   4   3     1198.84     1168.32     27.53 o
   3   4   3     1947.91     1892.75     41.13 o
   4   4   3     1826.67     1760.27     38.63 o
   5   4   3      192.71      180.40     11.37 o
   6   4   3      160.83      177.43     12.41 o
   7   4   3      409.62      426.98     16.77 o
   8   4   3      199.87      216.43     14.23 o
   9   4   3       22.19       30.27      8.27 o
  -9   5   3       69.80       39.73     17.01 o
  -8   5   3       61.77       58.01     12.88 o
  -7   5   3      111.71      121.76      8.77 o
  -6   5   3      562.80      601.40     20.58 o
  -5   5   3     1027.12     1003.81     29.50 o
  -4   5   3     1730.81     1806.14     42.28 o
  -3   5   3     1666.64     1701.18     41.22 o
  -2   5   3      905.45      883.09     25.65 o
  -1   5   3     4661.75     4721.70    110.15 o
   0   5   3     2577.59     2591.06     61.23 o
   1   5   3     5058.62     5051.20    126.23 o
   2   5   3      606.72      580.73     24.11 o
   3   5   3     1744.06     1743.25     44.84 o
   4   5   3     1638.05     1705.61     39.44 o
   5   5   3      869.37      835.81     35.79 o
   6   5   3      563.33      579.38     21.14 o
   7   5   3       52.09       50.26      9.05 o
   8   5   3       58.64       60.46      9.42 o
   9   5   3       89.23       81.80     13.36 o
  -9   6   3       35.04       25.66     14.59 o
  -8   6   3      369.04      387.31     15.60 o
  -7   6   3       46.68       68.39      6.70 o
  -6   6   3       58.13       66.49      8.92 o
  -5   6   3      159.69      174.96     11.37 o
  -4   6   3     3004.83     3153.24     82.72 o
  -3   6   3      429.32      440.95     16.51 o
  -2   6   3       44.00       42.29      7.67 o
  -1   6   3      218.31      205.83     13.59 o
   0   6   3     1309.15     1247.54     39.66 o
   1   6   3      310.91      305.45     13.96 o
   2   6   3       69.11       65.89      8.86 o
   3   6   3      415.75      413.55     18.84 o
   4   6   3     3122.37     3207.23     81.27 o
   5   6   3      157.68      161.56     12.12 o
   6   6   3       40.92       44.22     10.82 o
   7   6   3       28.95       29.10      9.85 o
   8   6   3      398.39      443.25     22.81 o
   9   6   3       35.21       41.69      9.65 o
  -9   7   3       94.87       30.20     32.62 o
  -8   7   3       66.20       33.09     16.95 o
  -7   7   3      135.68      142.01     13.28 o
  -6   7   3        2.20        7.90      5.11 o
  -5   7   3      811.22      874.72     31.62 o
  -4   7   3      453.00      458.35     22.90 o
  -3   7   3      839.88      823.51     33.44 o
  -2   7   3      242.47      269.93     20.25 o
  -1   7   3     1869.10     1923.95     56.85 o
   0   7   3      357.05      360.95     18.73 o
   1   7   3     1880.52     1879.35     57.97 o
   2   7   3      240.59      251.97     15.94 o
   3   7   3      846.50      824.28     29.55 o
   4   7   3      433.86      443.45     20.84 o
   5   7   3      773.06      791.22     25.93 o
   6   7   3        0.25       -1.26      5.58 o
   7   7   3      120.06      134.86     14.51 o
   8   7   3       70.90       60.15     13.44 o
   9   7   3       85.16       96.18     15.31 o
  -8   8   3       86.40       29.72     31.16 o
  -7   8   3        3.14       -0.21      4.67 o
  -6   8   3       23.91       31.29      8.86 o
  -5   8   3      274.61      326.58     23.21 o
  -4   8   3     1076.47     1176.57     38.10 o
  -3   8   3      304.25      336.83     22.11 o
  -2   8   3       38.57       52.44      9.76 o
  -1   8   3      839.22      881.37     33.21 o
   0   8   3     2581.06     2745.22     78.14 o
   1   8   3      723.23      736.33     36.57 o
   2   8   3       27.75       31.01      9.74 o
   3   8   3      301.73      310.40     25.64 o
   4   8   3     1105.37     1200.58     41.77 o
   5   8   3      263.35      304.49     17.20 o
   6   8   3       22.95       19.24      6.92 o
   7   8   3        1.47       -0.89      5.31 o
   8   8   3       89.69      122.13     27.70 o
  -8   9   3       25.07       20.28     18.52 o
  -7   9   3       59.94       70.48     19.88 o
  -6   9   3      171.65      190.23     25.51 o
  -5   9   3      250.28      320.14     22.10 o
  -4   9   3      296.25      341.51     21.18 o
  -3   9   3      167.34      181.83     19.33 o
  -2   9   3      380.02      410.51     28.16 o
  -1   9   3      208.98      260.42     20.15 o
   0   9   3      172.60      201.64     18.74 o
   1   9   3      155.94      202.26     19.78 o
   2   9   3      422.79      466.35     26.83 o
   3   9   3      149.14      181.61     18.12 o
   4   9   3      308.48      363.13     23.31 o
   5   9   3      214.78      278.21     19.37 o
   6   9   3      159.14      171.57     16.38 o
   7   9   3       61.98       56.09     17.41 o
   8   9   3       21.44       28.34     14.30 o
  -7  10   3       51.14       42.90     15.27 o
  -6  10   3      134.97       96.74     42.53 o
  -5  10   3      132.86      150.07     23.43 o
  -4  10   3      233.25      295.43     23.85 o
  -3  10   3      125.04      141.16     19.17 o
  -2  10   3      230.74      272.69     27.61 o
  -1  10   3      302.34      352.01     27.75 o
   0  10   3      628.77      736.37     37.39 o
   1  10   3      386.70      444.36     30.49 o
   2  10   3      225.59      287.80     24.61 o
   3  10   3      110.86      133.01     18.37 o
   4  10   3      256.96      318.79     24.08 o
   5  10   3      142.08      166.79     18.70 o
   6  10   3      119.53      127.62     22.14 o
   7  10   3       41.67       20.28     12.92 o
  -7  11   3       29.98       25.83     14.66 o
  -6  11   3       89.49       85.46     34.20 o
  -5  11   3       41.52       38.65     14.10 o
  -4  11   3       28.03       10.79     12.31 o
  -3  11   3      149.30      188.32     23.46 o
  -2  11   3      289.91      355.58     28.32 o
  -1  11   3      317.03      358.23     36.19 o
   0  11   3       10.85       18.69     11.91 o
   1  11   3      335.43      369.08     31.87 o
   2  11   3      228.03      280.95     32.60 o
   3  11   3      176.26      221.64     23.97 o
   4  11   3       49.50       75.02     14.13 o
   5  11   3       43.66       33.81     15.72 o
   6  11   3      100.36       78.19     22.85 o
   7  11   3       32.24       24.93     14.47 o
  -6  12   3       34.73       24.71     13.04 o
  -5  12   3       95.02       81.67     27.93 o
  -4  12   3       50.12       18.36     12.95 o
  -3  12   3      126.99      164.51     39.79 o
  -2  12   3       48.29       59.36     17.99 o
  -1  12   3      290.80      355.97     35.65 o
   0  12   3       95.89       92.53     24.75 o
   1  12   3      327.08      405.47     42.06 o
   2  12   3       48.13       51.24     25.96 o
   3  12   3      107.29       57.60     37.92 o
   4  12   3       42.44       21.76     13.72 o
   5  12   3       90.61      106.48     39.06 o
   6  12   3       33.23       22.24     11.57 o
  -5  13   3       12.16       33.71     14.44 o
  -4  13   3        3.50        0.72      8.65 o
  -3  13   3       27.99       -2.65      8.69 o
  -2  13   3      245.88      282.48     60.95 o
  -1  13   3       45.79       18.10     20.70 o
   0  13   3       19.44        6.49      9.60 o
   1  13   3       40.83       50.08     21.75 o
   2  13   3      273.65      374.24     35.74 o
   3  13   3       35.69        9.10     11.05 o
   4  13   3        1.85        3.81      8.60 o
   5  13   3       11.48       -4.70     13.13 o
  -4  14   3        1.03       -1.84     10.04 o
  -3  14   3      135.27        1.70     10.47 o
  -2  14   3       54.97        1.29     10.52 o
  -1  14   3       76.38       27.75     24.06 o
   0  14   3        0.89        6.37     11.93 o
   1  14   3       74.28       17.21     15.86 o
   2  14   3       59.06       13.44     18.89 o
   3  14   3      118.77       -0.20      8.68 o
   4  14   3        0.47       -2.22      9.55 o
  -3  15   3       11.21        2.73     10.08 o
  -2  15   3       64.05        6.52     16.16 o
  -1  15   3       18.02        4.37     11.31 o
   0  15   3        0.06       -6.31     13.14 o
   1  15   3       19.58        4.08     12.42 o
   2  15   3       83.20       33.87     28.40 o
   3  15   3        6.97        2.76     10.41 o
   0   0   4      405.41      374.12     10.98 o
   1   0   4      199.06      172.48      3.83 o
   2   0   4      439.27      434.28      7.19 o
   3   0   4       41.97       47.91      2.62 o
   4   0   4     1352.40     1280.63     24.00 o
   5   0   4     2516.61     2537.11     53.54 o
   6   0   4        5.18        2.96      2.80 o
   7   0   4      630.22      650.58     18.19 o
   8   0   4       43.37       41.86      5.39 o
   9   0   4      174.91      198.71     16.49 o
  10   0   4        3.89      -12.33     24.04 o
 -10   1   4       10.66       10.58     10.33 o
  -9   1   4       29.23       15.81     13.70 o
  -8   1   4      581.89      609.77     19.74 o
  -7   1   4        3.37        5.47      4.57 o
  -6   1   4      338.33      315.70      8.26 o
  -5   1   4      122.21      132.75      5.86 o
  -4   1   4     3634.30     3576.13     57.82 o
  -3   1   4        5.52       10.91      4.48 o
  -2   1   4      459.53      456.16     11.30 o
  -1   1   4      705.38      675.50     17.32 o
   0   1   4    21355.59    22699.84    472.15 o
   1   1   4      904.35      855.35     14.02 o
   2   1   4      446.08      433.63      6.75 o
   3   1   4       25.28       30.50      2.34 o
   4   1   4     3985.91     3959.30     65.07 o
   5   1   4      157.42      163.50      7.09 o
   6   1   4      349.76      334.62     15.67 o
   7   1   4        4.02       -2.75      3.26 o
   8   1   4      559.27      605.94     21.38 o
   9   1   4       24.69       21.28      5.30 o
  10   1   4       13.98       -6.57     10.82 o
 -10   2   4       16.51        3.73     11.12 o
  -9   2   4      119.79       78.25     61.31 o
  -8   2   4       64.65       65.53      5.34 o
  -7   2   4      161.29      166.36      8.18 o
  -6   2   4      424.25      423.54     10.31 o
  -5   2   4     2054.16     2005.18     33.95 o
  -4   2   4      324.25      305.72      6.92 o
  -3   2   4     4098.42     4136.66     90.65 o
  -2   2   4     3439.42     3366.28     57.68 o
  -1   2   4    12146.43    12482.88    261.32 o
   0   2   4      624.06      574.29     12.82 o
   1   2   4    12213.68    12391.62    289.16 o
   2   2   4     3407.88     3359.87     60.61 o
   3   2   4     3729.15     3651.46     67.49 o
   4   2   4      338.65      335.62      8.95 o
   5   2   4     1831.30     1776.22     35.23 o
   6   2   4      431.07      425.54     14.98 o
   7   2   4      160.52      180.29     12.77 o
   8   2   4       77.33       81.81     10.27 o
   9   2   4      129.56      152.49     23.81 o
  10   2   4       20.14        4.10     10.72 o
  -9   3   4      100.67       -0.14     24.46 o
  -8   3   4      484.07      509.23     19.68 o
  -7   3   4      132.89      136.62      6.78 o
  -6   3   4       50.32       57.66      3.74 o
  -5   3   4      523.82      503.76     12.26 o
  -4   3   4     1478.88     1381.76     32.11 o
  -3   3   4     1216.76     1077.24     22.53 o
  -2   3   4     1426.72     1415.03     26.26 o
  -1   3   4       69.26       73.68      4.66 o
   0   3   4     2052.41     1961.33     39.17 o
   1   3   4       11.54       11.34      7.35 o
   2   3   4     1553.85     1532.51     29.77 o
   3   3   4     1240.40     1089.88     25.39 o
   4   3   4     1787.50     1687.83     35.10 o
   5   3   4      491.38      484.88     15.97 o
   6   3   4       78.15       80.85      7.31 o
   7   3   4      112.73      105.12     11.25 o
   8   3   4      511.71      558.77     23.52 o
   9   3   4      105.84      117.98     13.01 o
  -9   4   4      164.57      217.49     37.76 o
  -8   4   4       22.29       13.46      3.84 o
  -7   4   4       67.28       80.98      5.63 o
  -6   4   4     1140.79     1154.65     24.97 o
  -5   4   4      987.65     1005.95     28.81 o
  -4   4   4      199.43      214.48     10.93 o
  -3   4   4      891.85      879.14     21.46 o
  -2   4   4     5848.32     5833.88    119.95 o
  -1   4   4     3339.25     3331.31     71.57 o
   0   4   4     2435.33     2457.86     55.12 o
   1   4   4     2848.26     2770.22     63.70 o
   2   4   4     5713.31     5640.00    127.22 o
   3   4   4      866.01      834.04     20.39 o
   4   4   4      206.51      216.73      9.75 o
   5   4   4      995.60      996.89     28.61 o
   6   4   4     1005.40     1031.58     29.57 o
   7   4   4       41.32       45.69      9.00 o
   8   4   4       31.45       26.27      6.13 o
   9   4   4      161.36      205.81     16.58 o
  -9   5   4       64.35       35.67     14.96 o
  -8   5   4        2.96        5.67      4.79 o
  -7   5   4      531.86      565.55     16.90 o
  -6   5   4        0.32        1.14      3.46 o
  -5   5   4      874.60      888.35     25.93 o
  -4   5   4      525.89      543.37     16.66 o
  -3   5   4     1253.45     1160.53     30.11 o
  -2   5   4      244.16      218.70     14.89 o
  -1   5   4     3961.68     3872.01     88.69 o
   0   5   4     3616.84     3746.57     85.81 o
   1   5   4     3801.80     3766.04     94.83 o
   2   5   4      233.46      212.51     10.86 o
   3   5   4     1346.36     1288.35     37.11 o
   4   5   4      502.84      516.03     15.93 o
   5   5   4     1028.46      993.62     30.28 o
   6   5   4        3.32        3.59      3.46 o
   7   5   4      534.51      565.69     21.62 o
   8   5   4        1.49       -1.36      3.24 o
   9   5   4       70.81       69.64     13.74 o
  -9   6   4       28.21       24.38     13.47 o
  -8   6   4        6.08        1.47      8.57 o
  -7   6   4       27.02       32.77      5.70 o
  -6   6   4      710.72      790.49     26.55 o
  -5   6   4       65.30       62.21     10.45 o
  -4   6   4        9.21        8.05      5.68 o
  -3   6   4      153.87      161.49     10.57 o
  -2   6   4     2565.63     2636.51     72.83 o
  -1   6   4     1241.06     1304.09     39.73 o
   0   6   4       14.55       25.78      8.15 o
   1   6   4     1442.89     1510.88     39.31 o
   2   6   4     2514.63     2542.84     67.36 o
   3   6   4      166.89      171.60     11.32 o
   4   6   4       15.23       15.68      4.89 o
   5   6   4      106.58      102.02     16.25 o
   6   6   4      562.81      582.40     28.53 o
   7   6   4       30.37       43.07      8.99 o
   8   6   4       11.49       12.34      5.63 o
   9   6   4       28.08       24.96     10.36 o
  -9   7   4       19.66       11.08     19.04 o
  -8   7   4        3.55       14.57     11.79 o
  -7   7   4      345.18      415.68     25.46 o
  -6   7   4      213.27      240.28     14.77 o
  -5   7   4      173.14      198.84     13.61 o
  -4   7   4        2.36        2.54      4.62 o
  -3   7   4      931.17      993.46     32.62 o
  -2   7   4      141.97      144.88     12.50 o
  -1   7   4     2341.55     2409.83     65.64 o
   0   7   4      138.97      157.26     18.61 o
   1   7   4     2376.95     2378.58     64.45 o
   2   7   4      124.44      132.07     13.29 o
   3   7   4      979.27     1033.22     34.01 o
   4   7   4        5.51        7.48      4.62 o
   5   7   4      206.27      226.67     12.25 o
   6   7   4      193.12      205.03     17.65 o
   7   7   4      370.96      432.39     22.08 o
   8   7   4        6.46        4.76      6.09 o
   9   7   4       21.95       18.91     10.18 o
  -8   8   4       18.37       11.49     13.07 o
  -7   8   4        5.73        1.93      8.32 o
  -6   8   4      471.15      577.35     32.41 o
  -5   8   4       31.24       29.84      8.25 o
  -4   8   4        4.88        9.05      7.78 o
  -3   8   4      141.98      173.82     15.56 o
  -2   8   4     1976.72     2115.90     67.18 o
  -1   8   4       42.37       51.82      9.79 o
   0   8   4       30.61       43.09     10.22 o
   1   8   4       34.22       35.43      9.77 o
   2   8   4     1882.49     2025.96     64.46 o
   3   8   4      144.25      172.63     18.20 o
   4   8   4        2.62       11.26      6.49 o
   5   8   4       34.73       37.63      7.42 o
   6   8   4      483.92      523.85     22.42 o
   7   8   4       10.23       22.04      8.19 o
   8   8   4       15.41       13.18      8.20 o
  -8   9   4       13.01        5.53     14.31 o
  -7   9   4      114.99      143.81     38.00 o
  -6   9   4       21.35       21.10      8.58 o
  -5   9   4      249.09      295.79     20.63 o
  -4   9   4      136.38      152.13     15.70 o
  -3   9   4      753.83      839.85     42.45 o
  -2   9   4      199.10      224.47     21.35 o
  -1   9   4      736.90      785.50     35.64 o
   0   9   4       35.94       64.83     12.80 o
   1   9   4      733.12      766.06     42.74 o
   2   9   4      235.11      252.15     22.05 o
   3   9   4      873.97      944.21     48.60 o
   4   9   4      121.62      139.52     18.23 o
   5   9   4      235.27      277.72     27.69 o
   6   9   4       19.71       17.66      8.09 o
   7   9   4      132.73      163.21     22.66 o
   8   9   4       11.77        0.35      5.78 o
  -7  10   4       33.52       10.09     14.71 o
  -6  10   4      180.11      194.72     33.91 o
  -5  10   4       23.17       24.47     10.23 o
  -4  10   4       28.82       40.18     11.70 o
  -3  10   4      516.18      552.58     34.65 o
  -2  10   4      885.63     1015.47     51.23 o
  -1  10   4      381.98      394.52     33.80 o
   0  10   4      217.31      232.84     22.30 o
   1  10   4      432.89      440.92     29.12 o
   2  10   4      956.90     1068.47     49.67 o
   3  10   4      481.62      526.32     32.05 o
   4  10   4       17.89       28.25     11.20 o
   5  10   4       24.50       36.21     10.66 o
   6  10   4      180.10      223.48     20.22 o
   7  10   4       34.73       25.48     12.46 o
  -7  11   4       72.66        2.43     21.21 o
  -6  11   4        7.05        1.02      5.71 o
  -5  11   4        0.54        2.30      6.42 o
  -4  11   4      402.55      499.52     30.25 o
  -3  11   4       92.33      137.68     19.16 o
  -2  11   4       94.48      104.85     18.38 o
  -1  11   4       96.04      105.88     18.70 o
   0  11   4      617.16      717.06     44.83 o
   1  11   4       89.58       95.58     20.91 o
   2  11   4       88.67       96.92     18.96 o
   3  11   4       90.16       98.23     24.29 o
   4  11   4      393.44      459.53     32.96 o
   5  11   4        0.45       -2.06      5.93 o
   6  11   4        5.01       -1.40      4.81 o
   7  11   4       70.26       31.13     22.34 o
  -6  12   4       21.07       15.54     10.61 o
  -5  12   4       76.95       57.88     21.76 o
  -4  12   4       14.66        4.73      9.08 o
  -3  12   4       41.99        9.70     14.15 o
  -2  12   4       25.46       15.77     11.75 o
  -1  12   4      160.85      198.80     38.96 o
   0  12   4        0.39      -12.18     12.18 o
   1  12   4      220.83      316.74     29.71 o
   2  12   4       38.83        7.56     13.35 o
   3  12   4       42.31       17.52     12.01 o
   4  12   4       20.61        8.56     10.62 o
   5  12   4       91.10       87.93     37.69 o
   6  12   4       19.13        8.58      9.25 o
  -5  13   4       21.10       26.18     13.55 o
  -4  13   4      165.53      202.75     67.40 o
  -3  13   4       39.88        0.38     11.79 o
  -2  13   4       23.29       -0.45      7.35 o
  -1  13   4       47.11       28.12     20.51 o
   0  13   4      268.23      381.01     41.71 o
   1  13   4       43.48        7.37     14.85 o
   2  13   4       23.25        1.27      7.98 o
   3  13   4       41.05       17.17     12.16 o
   4  13   4      154.35      149.64     74.68 o
   5  13   4       16.41        9.13     13.20 o
  -4  14   4        2.49        9.52      9.05 o
  -3  14   4       55.39        7.48     11.40 o
  -2  14   4       12.43       -0.97      9.53 o
  -1  14   4       47.91       25.01     17.52 o
   0  14   4        1.18       -1.93      8.42 o
   1  14   4       75.40       36.92     32.60 o
   2  14   4       11.16       -1.47      8.62 o
   3  14   4       65.76        1.92     13.84 o
   4  14   4        2.71       -9.78      9.78 o
  -2  15   4        9.87       -1.80     10.68 o
  -1  15   4        0.77        1.54     13.69 o
   0  15   4      109.05       37.48     35.88 o
   1  15   4        0.42        4.56     13.13 o
   2  15   4       11.03        7.41     12.04 o
   1   0   5     1439.66     1399.96     21.75 o
   2   0   5      378.41      371.99      6.57 o
   3   0   5     5561.25     5291.53     93.43 o
   4   0   5      925.44      804.99     15.27 o
   5   0   5     1729.60     1721.79     33.82 o
   6   0   5      160.41      152.05      5.45 o
   7   0   5      263.46      290.71     12.42 o
   8   0   5        0.17        1.04      2.20 o
   9   0   5      102.96       89.11     35.86 o
  10   0   5       18.02       -0.89     10.96 o
 -10   1   5       96.01       21.54     20.79 o
  -9   1   5       30.24       17.89     12.40 o
  -8   1   5      203.46      213.69     10.84 o
  -7   1   5      112.85       97.14      5.36 o
  -6   1   5     1334.69     1350.47     26.67 o
  -5   1   5       79.32       86.92      9.48 o
  -4   1   5      150.16      145.28      7.05 o
  -3   1   5      949.69      988.58     24.82 o
  -2   1   5     8030.69     8064.43    179.67 o
  -1   1   5      658.10      647.42     13.66 o
   0   1   5      419.03      407.21      8.00 o
   1   1   5      525.47      503.71      7.30 o
   2   1   5     7205.82     7014.87    118.11 o
   3   1   5     1080.47     1112.85     18.70 o
   4   1   5      153.37      138.98      5.02 o
   5   1   5      119.74      115.61      5.78 o
   6   1   5     1388.67     1403.98     32.41 o
   7   1   5      121.78      110.59      8.76 o
   8   1   5      199.76      221.39     10.13 o
   9   1   5       28.69       16.60      9.69 o
  10   1   5      102.17       48.90     41.59 o
  -9   2   5       42.44        3.41     15.68 o
  -8   2   5       77.17       75.23      3.92 o
  -7   2   5      672.00      647.57     35.93 o
  -6   2   5      153.29      146.86     11.07 o
  -5   2   5      369.71      353.58     20.82 o
  -4   2   5      773.74      762.81     22.36 o
  -3   2   5     1740.21     1653.23     56.94 o
  -2   2   5      827.58      848.10     15.89 o
  -1   2   5     5238.95     5246.14     89.50 o
   0   2   5     2789.69     2645.10     46.48 o
   1   2   5     4951.14     4952.13    101.71 o
   2   2   5      910.38      905.44     15.39 o
   3   2   5     2378.50     2321.87     41.89 o
   4   2   5      909.25      879.53     16.85 o
   5   2   5      450.94      426.18     10.87 o
   6   2   5      125.71      124.80      9.40 o
   7   2   5      657.58      701.88     21.13 o
   8   2   5       80.62       95.36     10.11 o
   9   2   5       36.56       32.90      8.97 o
  -9   3   5       92.30        0.59     28.46 o
  -8   3   5       37.19       30.98      8.74 o
  -7   3   5       89.74       74.83     14.36 o
  -6   3   5      460.42      498.50     23.14 o
  -5   3   5     1068.27     1101.26     39.00 o
  -4   3   5      257.89      235.75     15.71 o
  -3   3   5     1135.43     1131.88     20.88 o
  -2   3   5     2372.60     2338.19     40.95 o
  -1   3   5     2911.01     2888.93     52.83 o
   0   3   5     1773.05     1803.07     39.34 o
   1   3   5     2474.98     2457.26     51.64 o
   2   3   5     2147.13     2052.37     41.78 o
   3   3   5      802.12      812.43     39.56 o
   4   3   5      286.84      276.54     10.04 o
   5   3   5      959.01      976.14     22.85 o
   6   3   5      484.40      493.45     14.76 o
   7   3   5       68.26       64.91      7.85 o
   8   3   5       31.90       31.30      7.29 o
   9   3   5       95.67       91.55     16.09 o
  -9   4   5        8.94        2.03     13.78 o
  -8   4   5      161.10      191.27     17.72 o
  -7   4   5      439.12      458.03     17.63 o
  -6   4   5       39.30       35.05      3.42 o
  -5   4   5       60.64       60.17      3.38 o
  -4   4   5     1374.39     1355.14     31.74 o
  -3   4   5       83.62       89.28      5.40 o
  -2   4   5      183.01      197.48      8.96 o
  -1   4   5     3268.13     3180.14     70.45 o
   0   4   5       98.76       88.37      7.13 o
   1   4   5     2888.65     2850.51     63.32 o
   2   4   5      227.14      252.92     11.42 o
   3   4   5      103.12      101.92      7.50 o
   4   4   5     1715.65     1669.47     31.16 o
   5   4   5      101.04       95.27      9.81 o
   6   4   5       55.29       55.00      5.81 o
   7   4   5      455.44      491.62     17.73 o
   8   4   5      182.83      190.09     11.92 o
   9   4   5       12.62        5.73      5.19 o
  -9   5   5       84.20       86.25     27.11 o
  -8   5   5        5.59        5.20      6.06 o
  -7   5   5       44.20       43.63      3.44 o
  -6   5   5      578.14      615.33     14.68 o
  -5   5   5     1173.72     1228.57     31.13 o
  -4   5   5      178.72      160.29      8.19 o
  -3   5   5     1104.92     1058.44     26.57 o
  -2   5   5     1368.73     1339.64     31.11 o
  -1   5   5     3389.70     3400.85     83.05 o
   0   5   5        1.84        7.37      5.23 o
   1   5   5     3443.29     3468.11     80.40 o
   2   5   5     1497.81     1458.90     35.35 o
   3   5   5      986.61      944.46     29.11 o
   4   5   5      200.38      174.20      7.45 o
   5   5   5     1212.46     1232.57     35.52 o
   6   5   5      559.45      577.42     24.64 o
   7   5   5       33.66       39.92      8.90 o
   8   5   5        1.48        2.80      5.26 o
   9   5   5       70.57       58.57     11.58 o
  -9   6   5        3.84        4.30      5.05 o
  -8   6   5      392.59      416.27     30.64 o
  -7   6   5       37.73       38.87      5.79 o
  -6   6   5      188.20      201.24     13.72 o
  -5   6   5       22.69       21.43      5.36 o
  -4   6   5     1122.40     1146.79     34.22 o
  -3   6   5      260.19      287.26     15.32 o
  -2   6   5      427.76      441.28     18.46 o
  -1   6   5     1143.46     1170.14     36.24 o
   0   6   5     3715.41     3711.59     92.24 o
   1   6   5     1157.52     1174.34     33.86 o
   2   6   5      447.42      460.20     21.25 o
   3   6   5      246.71      261.48     13.74 o
   4   6   5     1233.85     1240.55     38.30 o
   5   6   5       29.39       29.63      6.35 o
   6   6   5      166.64      179.70     14.31 o
   7   6   5       50.29       55.09      8.44 o
   8   6   5      421.85      449.66     19.47 o
   9   6   5        2.80       -3.48      5.11 o
  -8   7   5       14.26        7.76      9.89 o
  -7   7   5      133.30      132.09     21.73 o
  -6   7   5       65.24       73.14      8.46 o
  -5   7   5      433.88      504.77     20.23 o
  -4   7   5      111.16       99.55      9.39 o
  -3   7   5     1352.74     1394.80     42.09 o
  -2   7   5       45.67       50.93      9.84 o
  -1   7   5      983.56     1050.39     36.22 o
   0   7   5      251.18      262.10     18.18 o
   1   7   5      788.87      833.29     37.51 o
   2   7   5       40.41       40.21      8.48 o
   3   7   5     1376.72     1365.64     41.90 o
   4   7   5       83.44       73.42      9.79 o
   5   7   5      421.18      469.79     18.78 o
   6   7   5       63.36       59.82     10.89 o
   7   7   5      115.25      109.97     12.40 o
   8   7   5       17.69        8.11      6.33 o
  -8   8   5      135.20       92.77     59.33 o
  -7   8   5        2.68       -0.94      8.49 o
  -6   8   5       60.71       86.67     11.14 o
  -5   8   5       59.34       56.66     12.97 o
  -4   8   5     1087.70     1128.98     36.97 o
  -3   8   5       56.69       54.25     11.73 o
  -2   8   5       42.41       60.20     13.04 o
  -1   8   5      154.32      158.76     15.09 o
   0   8   5     3340.99     3665.62    132.83 o
   1   8   5      122.92      138.14     14.79 o
   2   8   5       54.97       71.86     13.18 o
   3   8   5       65.64       77.77     10.92 o
   4   8   5     1105.14     1170.35     43.50 o
   5   8   5       70.24       55.93      8.11 o
   6   8   5       72.83      106.79     16.61 o
   7   8   5        3.44        8.48      6.77 o
   8   8   5      133.66      146.53     17.67 o
  -8   9   5        0.41        1.38      6.95 o
  -7   9   5       39.87       22.85     17.08 o
  -6   9   5      114.33      104.82     31.42 o
  -5   9   5      337.59      427.06     24.84 o
  -4   9   5       45.51       36.08      9.18 o
  -3   9   5       99.50      110.79     17.99 o
  -2   9   5      312.78      354.62     23.82 o
  -1   9   5      511.27      586.41     35.90 o
   0   9   5      428.88      438.32     32.01 o
   1   9   5      546.57      604.18     30.87 o
   2   9   5      314.78      354.43     23.88 o
   3   9   5      116.91      166.55     17.07 o
   4   9   5       40.93       36.61     13.19 o
   5   9   5      308.91      365.54     24.27 o
   6   9   5      114.98      111.26     20.14 o
   7   9   5       51.35       30.69     16.35 o
   8   9   5        1.74       -1.64      5.53 o
  -7  10   5       42.43       10.93     20.92 o
  -6  10   5       64.33       54.38     22.72 o
  -5  10   5       10.55       10.84      8.37 o
  -4  10   5      253.77      318.05     22.84 o
  -3  10   5       29.18       43.43     12.94 o
  -2  10   5       88.99       96.54     18.77 o
  -1  10   5      168.01      191.50     24.27 o
   0  10   5      216.11      286.41     24.61 o
   1  10   5      248.34      282.04     26.06 o
   2  10   5       78.79       83.79     19.15 o
   3  10   5       20.47       40.79     12.44 o
   4  10   5      224.27      249.50     28.35 o
   5  10   5        7.95        9.39      8.01 o
   6  10   5       78.79       66.73     21.36 o
   7  10   5       48.74       31.99     12.35 o
  -7  11   5       12.73        2.90     14.38 o
  -6  11   5       55.07       36.90     17.71 o
  -5  11   5       51.06       24.61     20.01 o
  -4  11   5       18.23       10.37      8.69 o
  -3  11   5      165.42      120.71     29.14 o
  -2  11   5      274.80      383.94     34.82 o
  -1  11   5      372.95      408.55     36.11 o
   0  11   5      204.18      221.33     28.24 o
   1  11   5      346.91      395.70     35.89 o
   2  11   5      267.21      370.68     33.07 o
   3  11   5      146.27       62.13     36.55 o
   4  11   5       17.21        9.46     14.10 o
   5  11   5       45.79       32.03     12.50 o
   6  11   5       53.92       42.90     13.70 o
   7  11   5        9.97       11.35     11.38 o
  -6  12   5       41.28       35.00     17.60 o
  -5  12   5       98.38       89.09     25.53 o
  -4  12   5       64.44        0.63     12.74 o
  -3  12   5      240.11      314.16     29.55 o
  -2  12   5        1.57       -3.98      6.64 o
  -1  12   5       60.33       54.07     25.09 o
   0  12   5      344.03      390.04     35.97 o
   1  12   5       74.82       34.75     25.00 o
   2  12   5        1.65        6.03      8.02 o
   3  12   5      202.30      272.13     29.91 o
   4  12   5       74.38       15.28     15.45 o
   5  12   5       89.81       69.29     22.58 o
   6  12   5       36.61       19.85     11.53 o
  -5  13   5       14.66        8.68     10.99 o
  -4  13   5        2.92       -2.48      5.69 o
  -3  13   5        2.20        4.99      9.92 o
  -2  13   5      149.71       84.78     51.44 o
  -1  13   5       26.95        2.50     14.82 o
   0  13   5       16.47        1.40      7.40 o
   1  13   5       18.17       15.94     12.37 o
   2  13   5      167.43      236.99     61.66 o
   3  13   5        0.96        2.08     10.05 o
   4  13   5        4.29        1.59      6.49 o
   5  13   5       17.30       19.49     15.29 o
  -4  14   5        0.34       12.09     10.25 o
  -3  14   5      197.65      351.78     36.41 o
  -2  14   5        6.20       -2.05      9.59 o
  -1  14   5      102.17       -1.81      8.72 o
   0  14   5        2.32        1.06      8.65 o
   1  14   5       92.24       -0.48     10.11 o
   2  14   5        7.13       -3.90     12.08 o
   3  14   5      185.85      261.22     68.28 o
   4  14   5        0.32       -5.46     12.10 o
  -2  15   5       41.96       -1.82     10.12 o
  -1  15   5        0.28        0.15      8.71 o
   0  15   5        5.40       -5.31     14.22 o
   1  15   5        0.01        2.21      8.95 o
   2  15   5       35.48        0.78      7.99 o
   0   0   6       42.32       46.05     10.20 o
   1   0   6     2376.03     2230.04     34.35 o
   2   0   6      598.52      589.41     13.46 o
   3   0   6       61.70       46.99      2.90 o
   4   0   6     2944.58     3022.89     97.51 o
   5   0   6     1428.68     1392.49     50.32 o
   6   0   6      152.66      150.75      4.74 o
   7   0   6       51.82       40.38      3.31 o
   8   0   6       68.27       57.72     11.25 o
   9   0   6      114.16      121.57     44.35 o
  -9   1   6       16.08        2.65     10.98 o
  -8   1   6      253.35      325.88     40.60 o
  -7   1   6      157.69      172.17     29.25 o
  -6   1   6       58.75       65.11     17.05 o
  -5   1   6      185.00      168.87      7.40 o
  -4   1   6     2371.09     2402.04     54.68 o
  -3   1   6     1088.10     1124.07     26.50 o
  -2   1   6     1139.64     1181.24     26.80 o
  -1   1   6     4734.71     4786.93     98.31 o
   0   1   6     8545.58     8718.08    173.86 o
   1   1   6     4438.29     4504.87     68.35 o
   2   1   6     1002.37     1022.28     13.40 o
   3   1   6     1264.90     1292.20     21.05 o
   4   1   6     2114.51     2110.86     37.82 o
   5   1   6      127.48      118.81      7.12 o
   6   1   6       98.85       98.20      5.72 o
   7   1   6      192.85      187.05     11.46 o
   8   1   6      269.08      308.81     10.78 o
   9   1   6       18.84       12.21     10.37 o
  -9   2   6      155.14      151.71     61.36 o
  -8   2   6      190.25      217.94     46.62 o
  -7   2   6       60.87       57.77     19.42 o
  -6   2   6      236.94      245.78     12.51 o
  -5   2   6     1972.32     2066.63     51.87 o
  -4   2   6      608.02      577.26     18.14 o
  -3   2   6     1116.75     1035.27     28.30 o
  -2   2   6     1925.71     1917.20     43.04 o
  -1   2   6     3875.82     3844.06     67.33 o
   0   2   6     1454.41     1356.42     22.16 o
   1   2   6     3941.23     3821.52     62.44 o
   2   2   6     1658.23     1636.18     31.49 o
   3   2   6     1237.78     1143.37     19.59 o
   4   2   6      601.68      548.59     14.63 o
   5   2   6     1774.12     1789.69     43.64 o
   6   2   6      205.98      205.89      9.32 o
   7   2   6       52.71       50.27      7.76 o
   8   2   6      147.95      162.90     13.70 o
   9   2   6      148.93      139.94     50.24 o
  -9   3   6       13.20        4.06     22.82 o
  -8   3   6      148.59      165.02     34.60 o
  -7   3   6       79.95       84.20     11.43 o
  -6   3   6      107.97      101.13     10.39 o
  -5   3   6      357.13      342.07     18.05 o
  -4   3   6     1421.14     1428.54     38.16 o
  -3   3   6     2142.16     2170.16     40.98 o
  -2   3   6     1400.43     1362.26     25.68 o
  -1   3   6     1038.42      971.80     20.94 o
   0   3   6     2339.28     2267.50     45.57 o
   1   3   6     1286.76     1244.17     29.22 o
   2   3   6     1409.65     1363.51     30.82 o
   3   3   6     2500.26     2509.85     46.25 o
   4   3   6     1385.90     1379.41     30.05 o
   5   3   6      421.63      390.00     10.25 o
   6   3   6       95.21       86.87      7.46 o
   7   3   6      121.27      126.50      8.91 o
   8   3   6      172.76      184.43     17.73 o
   9   3   6       17.52       10.59     15.17 o
  -9   4   6       83.72        3.32     32.49 o
  -8   4   6       84.44       78.59     29.14 o
  -7   4   6       39.75       49.26      9.01 o
  -6   4   6      549.76      584.63     26.68 o
  -5   4   6      829.66      898.16     31.34 o
  -4   4   6      525.70      493.63     14.58 o
  -3   4   6     1551.72     1484.46     30.48 o
  -2   4   6     2940.22     3033.46     61.50 o
  -1   4   6     1836.15     1819.24     38.96 o
   0   4   6      626.09      601.83     18.17 o
   1   4   6     1816.37     1841.05     44.36 o
   2   4   6     2579.11     2626.77     60.05 o
   3   4   6     1522.08     1456.53     36.33 o
   4   4   6      471.76      437.61     15.06 o
   5   4   6      753.45      761.98     22.60 o
   6   4   6      574.68      590.40     17.04 o
   7   4   6       17.84       24.25      5.69 o
   8   4   6       89.66       80.18     11.84 o
   9   4   6       98.67      158.28     27.04 o
  -9   5   6       20.81       20.59     14.61 o
  -8   5   6       13.77       10.38      7.72 o
  -7   5   6      367.86      458.23     31.62 o
  -6   5   6      352.12      355.33     22.07 o
  -5   5   6      554.30      561.44     13.80 o
  -4   5   6      357.82      386.88     14.49 o
  -3   5   6      995.05     1015.10     27.41 o
  -2   5   6     1352.08     1326.73     35.39 o
  -1   5   6      850.71      824.66     23.70 o
   0   5   6        7.04        6.97      4.61 o
   1   5   6      718.27      710.07     23.05 o
   2   5   6     1650.92     1623.89     40.70 o
   3   5   6      911.92      894.88     32.22 o
   4   5   6      325.12      358.34     14.98 o
   5   5   6      508.70      501.79     20.12 o
   6   5   6      343.28      329.32     15.53 o
   7   5   6      344.99      384.31     16.72 o
   8   5   6        9.02       12.10      4.86 o
   9   5   6       26.54       10.93     14.97 o
  -9   6   6       31.24       22.27     17.69 o
  -8   6   6       26.36       18.76     11.98 o
  -7   6   6      124.58       92.22     35.03 o
  -6   6   6      220.60      253.61      8.54 o
  -5   6   6      123.62      141.20      8.58 o
  -4   6   6       41.62       46.25      6.76 o
  -3   6   6      255.12      259.31     16.05 o
  -2   6   6     2271.69     2306.08     57.06 o
  -1   6   6     1021.24      991.04     30.50 o
   0   6   6      903.76      900.72     29.38 o
   1   6   6      897.15      885.35     29.43 o
   2   6   6     2197.27     2188.17     61.02 o
   3   6   6      268.65      258.08     13.77 o
   4   6   6       51.31       56.48      6.59 o
   5   6   6      124.13      130.48      7.88 o
   6   6   6      207.17      223.50     15.99 o
   7   6   6      124.73      108.28     13.55 o
   8   6   6       33.99       29.45      9.54 o
   9   6   6       32.42       17.62     12.96 o
  -8   7   6       13.56       11.29      8.69 o
  -7   7   6      303.13      357.42     29.13 o
  -6   7   6      218.00      228.22     16.09 o
  -5   7   6       65.94       60.29      8.27 o
  -4   7   6       36.72       38.54      8.81 o
  -3   7   6      734.05      752.16     27.50 o
  -2   7   6      677.97      688.49     26.51 o
  -1   7   6      433.38      461.40     22.13 o
   0   7   6      487.56      484.98     25.44 o
   1   7   6      394.05      408.55     21.45 o
   2   7   6      617.51      618.42     25.52 o
   3   7   6      788.49      827.97     29.22 o
   4   7   6       39.46       39.30      7.23 o
   5   7   6      101.81       99.05      7.87 o
   6   7   6      234.17      234.04     16.68 o
   7   7   6      321.46      356.81     18.34 o
   8   7   6       14.35        2.19      6.68 o
  -8   8   6       28.48       14.28     13.35 o
  -7   8   6       32.53       22.87     14.33 o
  -6   8   6      399.70      468.66     21.11 o
  -5   8   6      192.50      207.09     14.00 o
  -4   8   6       48.07       48.35     11.31 o
  -3   8   6       66.67       63.28     10.46 o
  -2   8   6      956.79     1097.24     42.91 o
  -1   8   6      233.93      234.80     21.15 o
   0   8   6       23.55       37.27      9.96 o
   1   8   6      229.60      223.28     18.09 o
   2   8   6      795.05      892.56     36.08 o
   3   8   6       92.85       92.36     11.80 o
   4   8   6       48.75       44.17     14.00 o
   5   8   6      185.59      190.22     12.42 o
   6   8   6      342.04      386.00     29.57 o
   7   8   6       23.76       16.53     12.31 o
   8   8   6       22.48       17.25     11.72 o
  -8   9   6       23.96       11.59     15.35 o
  -7   9   6      115.25      142.09     53.56 o
  -6   9   6       82.51       93.70     24.97 o
  -5   9   6       91.66       87.58     13.03 o
  -4   9   6      102.98      103.46     15.55 o
  -3   9   6      704.59      774.44     32.42 o
  -2   9   6      158.75      195.96     26.07 o
  -1   9   6      482.14      463.00     28.99 o
   0   9   6        7.55        7.26      7.41 o
   1   9   6      552.08      566.80     38.48 o
   2   9   6      112.51      153.81     18.90 o
   3   9   6      723.97      843.96     41.36 o
   4   9   6       65.51       66.94     12.49 o
   5   9   6      101.71      112.33     12.89 o
   6   9   6       85.85       68.30     16.85 o
   7   9   6      117.76      151.61     26.63 o
   8   9   6       19.06       16.37      8.77 o
  -7  10   6       10.79        7.32     13.81 o
  -6  10   6      107.62       76.87     27.93 o
  -5  10   6       92.00       40.24     24.93 o
  -4  10   6       22.26       34.65     11.13 o
  -3  10   6      361.46      395.48     26.43 o
  -2  10   6      530.41      608.60     38.88 o
  -1  10   6      255.56      279.25     26.43 o
   0  10   6      192.37      232.89     24.63 o
   1  10   6      219.48      264.27     28.13 o
   2  10   6      508.36      555.00     33.28 o
   3  10   6      352.53      393.34     29.45 o
   4  10   6       12.65       16.26     10.06 o
   5  10   6       97.55      128.43     14.91 o
   6  10   6      135.65      164.52     14.38 o
   7  10   6       18.24       19.76     10.56 o
  -6  11   6       14.68        9.48     14.87 o
  -5  11   6        5.60        0.59     10.29 o
  -4  11   6      157.39      116.24     56.58 o
  -3  11   6      101.23       76.51     32.12 o
  -2  11   6       23.71       15.56     16.01 o
  -1  11   6      115.88      132.29     19.43 o
   0  11   6      189.88      286.00     27.55 o
   1  11   6       76.01       90.19     19.50 o
   2  11   6       22.09       14.82     10.64 o
   3  11   6      109.24       97.24     39.61 o
   4  11   6      183.97      227.10     21.35 o
   5  11   6        8.27       22.17     11.98 o
   6  11   6       10.65       16.11      8.43 o
  -6  12   6        7.58       -9.58      9.58 o
  -5  12   6       31.71       14.47     13.01 o
  -4  12   6       61.42       20.11     13.63 o
  -3  12   6       62.19       27.99     17.91 o
  -2  12   6       17.39       10.73     10.42 o
  -1  12   6       91.87       73.77     32.68 o
   0  12   6      256.14      305.13     30.93 o
   1  12   6      107.27       48.41     35.06 o
   2  12   6       25.01        4.27     11.59 o
   3  12   6       46.98       13.45     13.75 o
   4  12   6       56.19       26.36     16.15 o
   5  12   6       44.24       52.29     14.97 o
   6  12   6        7.67       20.09      9.30 o
  -5  13   6       20.37       11.90     13.27 o
  -4  13   6      131.26        6.27     13.57 o
  -3  13   6       41.61       11.22     15.54 o
  -2  13   6        2.27       -2.26      8.64 o
  -1  13   6       54.94        1.33     11.27 o
   0  13   6      217.85      318.64     34.53 o
   1  13   6       49.14       13.62     12.85 o
   2  13   6        1.25       -2.20      9.04 o
   3  13   6       43.79       13.03     12.86 o
   4  13   6      118.34        0.01     15.86 o
   5  13   6       21.32       16.01     12.70 o
  -3  14   6       10.35       -3.62      8.66 o
  -2  14   6        5.29       -1.60      8.54 o
  -1  14   6       13.57        2.80     11.04 o
   0  14   6        5.48        5.33     10.52 o
   1  14   6       16.42        1.55     10.73 o
   2  14   6        4.50        1.40      9.23 o
   3  14   6       10.34        0.88      9.08 o
  -1  15   6       35.47        3.85     10.70 o
   0  15   6      133.60      149.18     74.79 o
   1  15   6       35.36        2.80     10.71 o
   1   0   7     4431.31     4391.46     72.12 o
   2   0   7     3665.22     3635.81     77.16 o
   3   0   7     2246.24     2194.37     48.87 o
   4   0   7        5.71        1.09      4.53 o
   5   0   7      907.10      880.12     47.09 o
   6   0   7      625.02      600.91     38.77 o
   7   0   7      150.89      203.04     25.23 o
   8   0   7        5.36       15.14     15.04 o
   9   0   7       12.18       -1.56      8.45 o
  -9   1   7       57.10       28.75     26.51 o
  -8   1   7      126.26       85.92     76.62 o
  -7   1   7      219.04      234.09     34.13 o
  -6   1   7      554.65      571.21     44.13 o
  -5   1   7     1316.13     1336.09     30.77 o
  -4   1   7      385.30      408.81     12.20 o
  -3   1   7     2413.98     2410.66     52.67 o
  -2   1   7     1932.82     1907.48     41.97 o
   0   1   7       98.33      121.77      6.26 o
   1   1   7      314.88      297.98      6.05 o
   2   1   7     1652.88     1611.31     22.55 o
   3   1   7     2205.01     2183.33     37.42 o
   4   1   7      434.34      430.37      7.80 o
   5   1   7     1111.59     1109.93     21.79 o
   6   1   7      663.09      660.10     18.69 o
   7   1   7      213.52      223.40      5.61 o
   8   1   7      111.94      110.98     42.85 o
   9   1   7       52.98       22.22     18.08 o
  -9   2   7        0.36       -0.01      8.82 o
  -8   2   7       30.01        4.96     27.44 o
  -7   2   7      213.05      259.24     34.12 o
  -6   2   7      621.80      627.61     23.20 o
  -5   2   7      247.30      248.00     11.27 o
  -4   2   7       48.56       58.02      6.85 o
  -3   2   7      790.49      775.36     23.19 o
  -2   2   7     4218.37     4245.87    101.72 o
  -1   2   7     1011.81      998.25     25.34 o
   0   2   7      352.57      295.89     12.04 o
   1   2   7     1310.53     1275.38     19.32 o
   2   2   7     4607.13     4675.21     79.13 o
   3   2   7      933.61      927.90     26.52 o
   4   2   7       94.46       98.72     10.77 o
   5   2   7      187.37      193.73      9.06 o
   6   2   7      760.80      764.34     19.90 o
   7   2   7      191.09      209.84      8.86 o
   8   2   7       34.40       32.35     12.66 o
   9   2   7        0.23        0.73      6.64 o
  -9   3   7       60.83       -1.92     20.56 o
  -8   3   7      103.54       61.22     54.33 o
  -7   3   7      286.78      313.15     16.80 o
  -6   3   7      186.29      224.05     19.06 o
  -5   3   7      822.55      880.10     28.01 o
  -4   3   7     1114.03     1085.02     32.15 o
  -3   3   7      777.86      750.03     24.57 o
  -2   3   7     2390.27     2319.62     44.55 o
  -1   3   7     2345.24     2265.28     43.00 o
   0   3   7     3131.75     3056.26     60.72 o
   1   3   7     2285.33     2222.06     50.63 o
   2   3   7     2331.69     2295.97     51.09 o
   3   3   7      834.26      791.96     15.66 o
   4   3   7     1081.77     1039.27     22.40 o
   5   3   7      695.31      699.23     16.14 o
   6   3   7      206.58      235.23     12.01 o
   7   3   7      287.79      273.83     14.04 o
   8   3   7      108.90      104.84     18.54 o
   9   3   7       64.61       49.15     38.12 o
  -9   4   7       33.22       -4.26     21.06 o
  -8   4   7       41.91       40.99     13.10 o
  -7   4   7      268.82      318.37     22.98 o
  -6   4   7      262.95      282.50     18.82 o
  -5   4   7      670.19      660.61     27.34 o
  -4   4   7      252.23      265.26     16.33 o
  -3   4   7      622.63      628.04     15.51 o
  -2   4   7      509.25      516.10     14.55 o
  -1   4   7      426.35      387.43     12.52 o
   0   4   7      471.35      392.86     16.23 o
   1   4   7      329.65      306.65     13.38 o
   2   4   7      433.40      429.49     17.59 o
   3   4   7      657.46      674.34     16.76 o
   4   4   7      277.18      279.80     10.63 o
   5   4   7      662.84      649.36     21.53 o
   6   4   7      240.31      250.46      9.47 o
   7   4   7      217.06      203.28     10.25 o
   8   4   7       57.10       21.60     15.22 o
   9   4   7       36.20       30.33     18.96 o
  -9   5   7       42.86        6.46     17.96 o
  -8   5   7      142.52      135.28     27.63 o
  -7   5   7       60.64       55.48     13.14 o
  -6   5   7      115.19      105.53     13.94 o
  -5   5   7      227.54      260.14     25.18 o
  -4   5   7      787.63      770.49     18.69 o
  -3   5   7      513.20      497.22     15.69 o
  -2   5   7      467.29      438.69     16.47 o
  -1   5   7      744.02      751.63     21.56 o
   0   5   7     2293.79     2326.94     57.37 o
   1   5   7      759.76      798.71     24.76 o
   2   5   7      520.88      498.12     18.78 o
   3   5   7      471.66      471.52     21.19 o
   4   5   7      741.07      711.30     22.77 o
   5   5   7      273.35      284.36     13.08 o
   6   5   7       99.86      100.77      8.44 o
   7   5   7       57.03       66.91     10.73 o
   8   5   7      149.21      170.49     14.09 o
   9   5   7       30.65        6.38     36.34 o
  -8   6   7       80.64       60.50     25.80 o
  -7   6   7       23.35       19.93     14.67 o
  -6   6   7        2.23       -3.01      7.66 o
  -5   6   7      285.74      297.35     12.97 o
  -4   6   7     1257.02     1277.50     35.13 o
  -3   6   7     1271.51     1271.58     33.67 o
  -2   6   7       74.32       84.02      9.08 o
  -1   6   7     1240.62     1256.02     37.63 o
   0   6   7     1423.90     1413.03     41.07 o
   1   6   7     1256.73     1305.46     40.92 o
   2   6   7       83.55       85.72      9.51 o
   3   6   7     1314.18     1297.41     46.06 o
   4   6   7     1254.94     1302.26     35.40 o
   5   6   7      282.27      271.26     19.57 o
   6   6   7        0.74        7.25      5.51 o
   7   6   7       23.78       27.68      7.20 o
   8   6   7       91.21       14.09     13.80 o
  -8   7   7       60.97       29.11     12.09 o
  -7   7   7        6.83       10.25      6.77 o
  -6   7   7       15.42       10.78      3.71 o
  -5   7   7      121.43      152.98     10.11 o
  -4   7   7      516.23      532.41     22.05 o
  -3   7   7      530.00      526.10     21.16 o
  -2   7   7       27.24       16.64      6.34 o
  -1   7   7     1219.15     1288.59     43.85 o
   0   7   7      816.90      804.32     33.66 o
   1   7   7     1115.38     1191.52     42.60 o
   2   7   7       25.30       19.67      8.91 o
   3   7   7      562.66      565.99     27.54 o
   4   7   7      444.08      469.86     25.14 o
   5   7   7      118.33      155.91      8.50 o
   6   7   7       16.11       18.91      6.18 o
   7   7   7        4.50        0.02      5.04 o
   8   7   7       55.68       11.86     11.58 o
  -8   8   7       61.38       45.03     26.97 o
  -7   8   7       46.18       30.00     14.09 o
  -6   8   7       34.63       25.43     10.44 o
  -5   8   7      264.76      288.37     15.14 o
  -4   8   7      305.68      344.31     19.02 o
  -3   8   7      131.84      143.94     17.02 o
  -2   8   7      116.31      116.77     14.91 o
  -1   8   7      411.18      446.08     28.88 o
   0   8   7      232.14      269.51     21.86 o
   1   8   7      422.28      447.64     26.69 o
   2   8   7      156.42      177.97     15.88 o
   3   8   7      187.65      214.83     15.84 o
   4   8   7      341.29      370.91     20.12 o
   5   8   7      262.56      274.17     13.50 o
   6   8   7       40.65       43.76     15.27 o
   7   8   7       48.56       24.10     15.08 o
   8   8   7       54.89       21.46     17.77 o
  -7   9   7       25.19        4.82     12.43 o
  -6   9   7       21.48       19.93     13.74 o
  -5   9   7      114.41      148.01     26.16 o
  -4   9   7      609.83      613.04     30.52 o
  -3   9   7      178.73      229.12     19.28 o
  -2   9   7      578.95      628.20     33.87 o
  -1   9   7      451.50      522.75     29.10 o
   0   9   7      970.91     1064.61     47.72 o
   1   9   7      383.53      442.38     31.40 o
   2   9   7      579.28      617.50     37.76 o
   3   9   7      152.12      185.25     18.82 o
   4   9   7      660.37      696.57     33.80 o
   5   9   7       86.68      116.42     13.56 o
   6   9   7       29.94       16.37      5.26 o
   7   9   7       27.47       16.89     10.83 o
  -7  10   7       23.99        7.26     14.67 o
  -6  10   7       44.45       17.44     19.62 o
  -5  10   7       38.36        2.32     15.11 o
  -4  10   7      105.07      106.20     30.02 o
  -3  10   7       93.19      108.09     14.94 o
  -2  10   7      301.20      340.60     33.40 o
  -1  10   7       59.44       74.02     15.06 o
   0  10   7      325.11      379.59     28.31 o
   1  10   7       49.12       63.72     16.94 o
   2  10   7      299.57      342.24     26.19 o
   3  10   7      110.01      117.91     17.29 o
   4  10   7      103.25      112.19     25.64 o
   5  10   7       33.48       46.44     12.48 o
   6  10   7       54.54       51.54     19.72 o
   7  10   7       27.39       19.71      9.73 o
  -6  11   7       20.59       14.57     11.89 o
  -5  11   7      134.92      118.06     51.41 o
  -4  11   7       34.39        9.54     11.40 o
  -3  11   7       27.90       15.53     11.04 o
  -2  11   7       68.19       65.11     19.51 o
  -1  11   7      195.80      204.16     24.04 o
   0  11   7      135.60      123.02     31.55 o
   1  11   7      169.02      205.24     23.76 o
   2  11   7       64.93       55.98     28.81 o
   3  11   7       43.03       30.20     12.52 o
   4  11   7       42.77       40.87     19.54 o
   5  11   7      139.01      157.94     32.19 o
   6  11   7       14.35        4.70      9.82 o
  -5  12   7       43.78       13.77     10.84 o
  -4  12   7       20.02       11.99     10.92 o
  -3  12   7       76.49       54.87     25.19 o
  -2  12   7      125.76       34.26     27.60 o
  -1  12   7      152.38      127.26     54.70 o
   0  12   7       19.50       16.00     13.99 o
   1  12   7      167.82      208.93     37.71 o
   2  12   7      136.13       -3.85     15.93 o
   3  12   7       58.85       35.65     22.64 o
   4  12   7       22.31       22.24     12.06 o
   5  12   7       41.64       28.94     14.03 o
  -4  13   7        2.23       -1.13      6.50 o
  -3  13   7       42.55       34.45     16.46 o
  -2  13   7       26.05       -2.62      8.29 o
  -1  13   7       34.18       -0.46      7.13 o
   0  13   7        0.93       -0.28      7.54 o
   1  13   7       34.74       -1.97      7.19 o
   2  13   7       40.70       -0.10     11.32 o
   3  13   7       38.82       14.83     15.86 o
   4  13   7        2.45       -3.08      7.34 o
  -3  14   7       54.12       49.73     24.37 o
  -2  14   7       64.02        2.59      9.52 o
  -1  14   7       45.85       -1.37      8.62 o
   0  14   7        1.65       -0.38      8.65 o
   1  14   7       44.15       -2.27      8.54 o
   2  14   7       79.97        2.43     10.45 o
   3  14   7       46.36        2.39     16.78 o
   0   0   8     7186.31     7350.99    191.16 o
   1   0   8      751.29      775.56     13.65 o
   2   0   8      162.84      180.89      8.35 o
   3   0   8      225.96      200.44      9.83 o
   4   0   8     1627.00     1644.83     59.24 o
   5   0   8      329.70      375.30     32.51 o
   6   0   8      324.90      331.82     38.29 o
   7   0   8      148.18      136.97     23.98 o
   8   0   8      287.59      338.98     54.93 o
   9   0   8       22.08       19.51     15.66 o
  -9   1   8       69.49       53.86     42.37 o
  -8   1   8       19.28       19.51     19.04 o
  -7   1   8      358.72      408.00     47.03 o
  -6   1   8      101.94       76.12     20.15 o
  -5   1   8      675.54      683.82     19.06 o
  -4   1   8      419.08      415.12     15.07 o
  -3   1   8     1125.12     1136.28     32.63 o
  -2   1   8      792.03      809.54     21.57 o
  -1   1   8     1754.84     1690.49     39.13 o
   0   1   8      628.49      539.48     12.46 o
   1   1   8     1706.38     1637.38     25.88 o
   2   1   8      779.40      788.94     10.27 o
   3   1   8      997.80     1005.78     24.99 o
   4   1   8      376.01      373.41     11.19 o
   5   1   8      754.58      737.71     20.25 o
   6   1   8       57.56       38.44     15.41 o
   7   1   8      406.80      439.12     37.09 o
   8   1   8       14.96       19.32     21.22 o
   9   1   8       52.13       25.59     23.22 o
  -9   2   8       52.68        5.55     30.77 o
  -8   2   8      355.46      429.48     62.61 o
  -7   2   8      129.94      157.26     24.43 o
  -6   2   8      159.03      167.14     13.22 o
  -5   2   8      338.92      376.87     19.07 o
  -4   2   8      828.31      813.96     28.39 o
  -3   2   8      328.89      314.52     14.79 o
  -2   2   8      249.22      271.90     14.12 o
  -1   2   8      305.51      293.00     12.07 o
   0   2   8     2100.11     2065.97     41.03 o
   1   2   8      320.77      300.93      8.34 o
   2   2   8      237.57      253.80      5.93 o
   3   2   8      339.05      321.94      8.69 o
   4   2   8      833.91      810.17     17.34 o
   5   2   8      360.10      389.36      9.45 o
   6   2   8      141.63      154.00      6.86 o
   7   2   8      121.23      116.92      6.07 o
   8   2   8      347.27      382.00     37.77 o
   9   2   8       51.11       27.10     16.99 o
  -9   3   8       45.59        4.72     21.36 o
  -8   3   8        5.01       17.52     14.82 o
  -7   3   8        7.78       12.27      4.93 o
  -6   3   8      207.67      219.95     13.94 o
  -5   3   8      392.45      397.27     24.36 o
  -4   3   8      563.34      570.55     21.79 o
  -3   3   8     1004.95     1035.00     35.91 o
  -2   3   8      655.05      604.75     22.63 o
  -1   3   8     1138.58     1071.36     21.58 o
   0   3   8      374.98      333.69     11.48 o
   1   3   8     1016.96      931.93     20.04 o
   2   3   8      720.63      698.36     17.90 o
   3   3   8     1079.74     1067.28     24.47 o
   4   3   8      561.34      557.38     21.47 o
   5   3   8      464.71      483.42     18.34 o
   6   3   8      212.27      220.44      9.54 o
   7   3   8        3.30       11.07      5.33 o
   8   3   8       10.36        0.91     10.56 o
   9   3   8       44.46       26.69     17.49 o
  -9   4   8       28.79       -1.35     22.21 o
  -8   4   8       91.43       90.40     23.52 o
  -7   4   8      133.43      121.70     21.29 o
  -6   4   8       26.51       27.75     11.99 o
  -5   4   8      259.24      269.30     27.86 o
  -4   4   8      572.74      601.59     29.02 o
  -3   4   8      829.82      853.87     20.94 o
  -2   4   8     1655.68     1642.84     34.91 o
  -1   4   8      764.67      714.67     18.29 o
   0   4   8      556.08      557.03     19.32 o
   1   4   8      834.95      793.02     22.68 o
   2   4   8     1627.10     1671.12     42.72 o
   3   4   8      946.97      940.12     21.95 o
   4   4   8      561.22      563.04     18.53 o
   5   4   8      275.64      276.69     10.80 o
   6   4   8       44.65       42.71      4.94 o
   7   4   8      103.61       93.42     18.44 o
   8   4   8       84.93       55.71     46.01 o
   9   4   8       31.91       28.80     18.86 o
  -9   5   8       32.88        7.39     33.62 o
  -8   5   8        6.48       14.64      8.85 o
  -7   5   8       54.71       51.45     13.18 o
  -6   5   8      478.52      545.34     34.88 o
  -5   5   8      236.83      239.07     18.72 o
  -4   5   8        1.48       -0.40      3.10 o
  -3   5   8      152.02      164.83     10.90 o
  -2   5   8     1179.88     1202.58     31.47 o
  -1   5   8      437.78      410.07     16.69 o
   0   5   8       43.46       43.61     10.31 o
   1   5   8      470.72      450.53     18.34 o
   2   5   8     1066.19     1090.03     31.88 o
   3   5   8      189.56      197.37      9.58 o
   4   5   8        7.27        8.62      5.40 o
   5   5   8      253.50      242.20     14.01 o
   6   5   8      526.68      531.84     27.71 o
   7   5   8       59.74       63.65      8.62 o
   8   5   8        6.65       -4.21      8.97 o
   9   5   8       38.71       23.01     26.11 o
  -8   6   8       15.82       16.27      8.84 o
  -7   6   8      193.46      195.46     67.95 o
  -6   6   8       81.99      134.98     15.89 o
  -5   6   8      217.85      244.36     27.72 o
  -4   6   8      235.51      246.64     14.03 o
  -3   6   8      620.37      632.74     20.88 o
  -2   6   8       48.96       50.64      7.70 o
  -1   6   8     1363.66     1376.68     38.88 o
   0   6   8      217.15      241.63     20.76 o
   1   6   8     1330.29     1359.15     41.17 o
   2   6   8       43.86       55.22      8.86 o
   3   6   8      649.57      655.24     26.77 o
   4   6   8      235.34      227.96     13.22 o
   5   6   8      246.23      249.39     17.76 o
   6   6   8       79.78       86.41      9.45 o
   7   6   8      197.61      192.08     10.20 o
   8   6   8       17.79        3.69     10.13 o
  -8   7   8        3.76       -0.21      7.62 o
  -7   7   8       68.40       38.95     21.53 o
  -6   7   8      371.34      428.28     36.62 o
  -5   7   8       20.35       21.22      3.85 o
  -4   7   8       66.94       65.89      7.36 o
  -3   7   8      219.33      251.32     17.48 o
  -2   7   8     1092.39     1118.95     37.26 o
  -1   7   8       52.66       42.39      8.38 o
   0   7   8       12.28       22.73      8.03 o
   1   7   8       38.47       41.57     10.81 o
   2   7   8     1248.61     1317.06     41.53 o
   3   7   8      241.77      283.05     16.74 o
   4   7   8       63.38       61.23      7.95 o
   5   7   8       22.89       16.32      5.07 o
   6   7   8      344.53      381.31     27.20 o
   7   7   8       74.85       58.30     27.80 o
   8   7   8        5.71        1.22      5.39 o
  -8   8   8        3.46        8.27     11.17 o
  -7   8   8       59.44       45.54     22.65 o
  -6   8   8       72.73       52.81     25.73 o
  -5   8   8      264.70      255.55     18.25 o
  -4   8   8      186.72      204.82     28.21 o
  -3   8   8      269.98      294.05     17.81 o
  -2   8   8      115.08      126.61     13.61 o
  -1   8   8      920.64     1005.86     55.33 o
   0   8   8      104.00      106.31     14.44 o
   1   8   8      818.26      934.93     42.87 o
   2   8   8      141.23      178.61     18.17 o
   3   8   8      298.19      296.35     20.17 o
   4   8   8      158.63      182.62     18.69 o
   5   8   8      255.20      218.96     33.85 o
   6   8   8       58.80       63.99     15.35 o
   7   8   8       54.79       31.34     20.63 o
   8   8   8        5.63       13.09     13.99 o
  -7   9   8       54.61       34.47     19.21 o
  -6   9   8      174.48      160.61     67.43 o
  -5   9   8        0.67        2.81      4.05 o
  -4   9   8      140.19      149.85     17.55 o
  -3   9   8      129.02      154.58     19.28 o
  -2   9   8      365.34      447.58     25.06 o
  -1   9   8       39.23       35.86     12.06 o
   0   9   8       11.74       21.98     10.57 o
   1   9   8       33.62       40.10     12.49 o
   2   9   8      418.66      519.70     28.34 o
   3   9   8      150.70      176.58     21.22 o
   4   9   8      120.75      115.33     28.99 o
   5   9   8        3.77        5.31      4.35 o
   6   9   8      164.72      215.73     22.62 o
   7   9   8       64.09       17.35     21.09 o
  -7  10   8       26.92       -2.04     19.88 o
  -6  10   8       12.87        3.27     11.82 o
  -5  10   8       66.61       38.80     21.04 o
  -4  10   8      134.82      144.84     39.09 o
  -3  10   8       60.35       79.68     14.87 o
  -2  10   8       41.98       57.88     15.20 o
  -1  10   8      163.92      170.79     19.87 o
   0  10   8      174.40      282.78     29.06 o
   1  10   8      155.34      158.46     21.84 o
   2  10   8       43.68       74.06     14.16 o
   3  10   8       64.26       82.17     23.91 o
   4  10   8      122.85      127.98     34.03 o
   5  10   8       48.78       47.39     14.94 o
   6  10   8       14.68        6.57      8.15 o
   7  10   8       33.04       32.37     19.72 o
  -6  11   8       47.40       19.90     21.05 o
  -5  11   8       63.27       -2.35     29.82 o
  -4  11   8       17.19        7.85      8.31 o
  -3  11   8       70.31       40.42     18.07 o
  -2  11   8      182.10      176.52     75.83 o
  -1  11   8       43.97       23.00     16.53 o
   0  11   8       22.75       18.96     13.44 o
   1  11   8       59.70       60.30     16.66 o
   2  11   8      176.89      163.70     40.96 o
   3  11   8      101.08        1.47     19.14 o
   4  11   8       21.74        5.77     13.07 o
   5  11   8       59.26       48.95     22.41 o
   6  11   8       43.42       34.73     12.69 o
  -5  12   8        3.42       -2.63     10.66 o
  -4  12   8       72.09       -0.38      6.87 o
  -3  12   8       40.27       31.25     14.23 o
  -2  12   8       14.42        6.05     11.99 o
  -1  12   8       62.68       19.17     14.27 o
   0  12   8      252.22      339.71     32.46 o
   1  12   8       69.77       18.52     16.85 o
   2  12   8       11.42        3.16      9.48 o
   3  12   8       39.19       13.12     13.52 o
   4  12   8       60.91       -0.87      6.74 o
   5  12   8        6.96        8.35      6.74 o
  -4  13   8       12.23       11.72      9.56 o
  -3  13   8       55.23       28.82     14.88 o
  -2  13   8        3.15        6.16     12.52 o
  -1  13   8       70.25        2.07      7.27 o
   0  13   8       25.76       -0.08      5.74 o
   1  13   8       76.86       -3.62      7.40 o
   2  13   8        3.28        1.77     11.30 o
   3  13   8       57.83       25.22     16.43 o
   4  13   8       11.78        3.43     11.14 o
  -2  14   8        4.61        2.04     10.36 o
  -1  14   8        0.05        0.25      7.25 o
   0  14   8       48.66       -0.89      9.15 o
   1  14   8        0.32       -1.05      7.51 o
   2  14   8        4.47       -0.13      8.66 o
   1   0   9        1.28        3.43      2.30 o
   2   0   9     4569.27     4589.61    102.56 o
   3   0   9       51.82       50.57      3.68 o
   4   0   9        1.82        6.91      7.54 o
   5   0   9      267.35      267.99     34.66 o
   6   0   9      303.72      338.26     28.63 o
   7   0   9      177.00      172.43     64.84 o
   8   0   9       28.25       17.46     18.34 o
   9   0   9        1.66        3.40     12.01 o
  -9   1   9       24.59       18.78     18.23 o
  -8   1   9       17.65        8.51     10.82 o
  -7   1   9      484.75      574.80     58.18 o
  -6   1   9      118.54      102.60     21.58 o
  -5   1   9      362.47      351.96     11.11 o
  -4   1   9      144.44      161.98      7.33 o
  -3   1   9     1169.67     1150.43     32.34 o
  -2   1   9      443.07      473.70     20.44 o
  -1   1   9      717.62      711.85     21.08 o
   0   1   9      379.94      319.52     10.06 o
   1   1   9      664.63      670.51     12.72 o
   2   1   9      443.74      455.01      7.84 o
   3   1   9     1327.27     1309.10     23.59 o
   4   1   9      170.59      208.95     17.15 o
   5   1   9      264.86      282.51     32.51 o
   6   1   9      113.15      104.18     20.90 o
   7   1   9      487.75      572.93     45.21 o
   8   1   9       21.63       -3.54     14.09 o
   9   1   9       19.49        8.82     14.42 o
  -9   2   9       14.91       -1.33     24.35 o
  -8   2   9        5.50        3.38     14.97 o
  -7   2   9       62.56       21.85     21.06 o
  -6   2   9      484.86      525.97     20.81 o
  -5   2   9       28.12       30.01      5.54 o
  -4   2   9      288.03      289.08     16.19 o
  -3   2   9      362.04      358.78     15.05 o
  -2   2   9     3069.41     3205.90     75.62 o
  -1   2   9        9.50       10.14      3.94 o
   0   2   9      361.72      393.79     14.74 o
   1   2   9        1.89        3.49      2.15 o
   2   2   9     2852.70     2967.31     45.16 o
   3   2   9      312.43      296.97      6.23 o
   4   2   9      245.93      245.28      7.04 o
   5   2   9        5.41        4.86      3.59 o
   6   2   9      533.28      550.96     22.12 o
   7   2   9       47.18       15.76     14.58 o
   8   2   9        6.09       11.89     17.07 o
   9   2   9       19.58        9.53     12.62 o
  -9   3   9       36.54       -3.47     21.52 o
  -8   3   9      140.86      139.48     54.53 o
  -7   3   9      371.65      400.56     25.51 o
  -6   3   9       23.42       16.85      8.07 o
  -5   3   9      188.93      195.77     12.24 o
  -4   3   9      891.14      878.50     34.86 o
  -3   3   9     1024.00     1055.51     33.00 o
  -2   3   9        5.73        8.56      5.45 o
  -1   3   9     1629.39     1590.64     40.23 o
   0   3   9     2246.50     2274.41     44.20 o
   1   3   9     1623.35     1572.43     30.34 o
   2   3   9        7.32       10.82      2.44 o
   3   3   9     1033.63     1013.94     16.59 o
   4   3   9     1096.24     1086.55     36.00 o
   5   3   9      130.90      150.35      7.04 o
   6   3   9       19.05       18.96      3.01 o
   7   3   9      348.33      366.45     10.75 o
   8   3   9      156.93      140.62     64.39 o
   9   3   9       34.93       25.42     26.23 o
  -9   4   9       51.05        7.93     30.55 o
  -8   4   9        3.80       -0.80     11.39 o
  -7   4   9       56.63       41.01     13.96 o
  -6   4   9      420.75      479.04     23.51 o
  -5   4   9      471.07      476.52     24.98 o
  -4   4   9      147.56      141.78     12.99 o
  -3   4   9      607.46      636.58     25.75 o
  -2   4   9      396.98      437.34     14.18 o
  -1   4   9     1204.11     1154.20     28.25 o
   0   4   9      163.82      164.57      9.18 o
   1   4   9     1381.01     1343.16     33.46 o
   2   4   9      459.96      500.38     17.41 o
   3   4   9      567.54      568.46     19.48 o
   4   4   9      136.03      125.39      9.77 o
   5   4   9      471.71      504.37     27.78 o
   6   4   9      408.92      442.27     19.26 o
   7   4   9       37.80       19.87      7.93 o
   8   4   9        8.15        6.89     11.71 o
   9   4   9       50.61       26.04     28.23 o
  -8   5   9      121.16       92.45     36.37 o
  -7   5   9       99.80      125.85     28.77 o
  -6   5   9        2.13       -3.71      3.99 o
  -5   5   9        4.26        4.83      7.18 o
  -4   5   9      874.72      993.06     37.47 o
  -3   5   9      113.46      135.43      7.77 o
  -2   5   9      155.47      163.13      9.66 o
  -1   5   9      619.02      598.07     22.39 o
   0   5   9     1463.65     1508.08     39.28 o
   1   5   9      589.95      586.91     22.40 o
   2   5   9      143.24      140.06     10.91 o
   3   5   9       54.49       56.57     14.57 o
   4   5   9      710.89      771.25     41.39 o
   5   5   9        5.82        4.09      3.70 o
   6   5   9        0.52        0.29      1.26 o
   7   5   9       99.10       92.48     32.57 o
   8   5   9      128.62       69.29     66.93 o
  -8   6   9        5.11        3.62      6.43 o
  -7   6   9       83.79       88.41     22.74 o
  -6   6   9       54.63       65.23     18.35 o
  -5   6   9      378.44      415.01     27.42 o
  -4   6   9      109.76      121.03      7.00 o
  -3   6   9      251.46      253.97     13.22 o
  -2   6   9      147.68      161.75     13.33 o
  -1   6   9      816.70      889.73     28.82 o
   0   6   9       94.07       93.59     10.79 o
   1   6   9      659.00      722.11     29.19 o
   2   6   9      131.18      137.17     12.33 o
   3   6   9      308.43      280.09     14.01 o
   4   6   9      122.60      139.67     10.52 o
   5   6   9      374.11      394.87     16.34 o
   6   6   9       50.93       42.58     15.27 o
   7   6   9       69.36       61.71     23.93 o
   8   6   9        5.50        9.79     14.03 o
  -8   7   9       51.91       21.34     13.29 o
  -7   7   9       14.77       11.57      9.86 o
  -6   7   9       40.46       28.20     18.86 o
  -5   7   9        7.39        5.41      2.65 o
  -4   7   9      683.70      744.62     24.36 o
  -3   7   9       19.05       20.63      7.11 o
  -2   7   9      157.90      149.88     13.15 o
  -1   7   9       25.14       20.03      8.98 o
   0   7   9     1493.90     1657.48     57.05 o
   1   7   9       24.20       26.35      8.31 o
   2   7   9      174.05      167.14     14.65 o
   3   7   9       14.21       11.51      5.73 o
   4   7   9      728.35      794.09     31.23 o
   5   7   9        4.14       -1.31      2.46 o
   6   7   9       37.71       32.14      9.60 o
   7   7   9       19.77       11.05      8.58 o
   8   7   9       45.26        2.78     13.19 o
  -7   8   9       36.68       19.19     11.94 o
  -6   8   9       21.74       17.48     12.92 o
  -5   8   9      329.48      395.88     25.05 o
  -4   8   9       11.82        8.11      5.40 o
  -3   8   9       47.17       63.78     13.14 o
  -2   8   9       36.82       20.55     11.33 o
  -1   8   9      399.48      454.55     24.68 o
   0   8   9      100.56      105.98     16.61 o
   1   8   9      324.50      401.90     31.10 o
   2   8   9       48.10       50.16     10.04 o
   3   8   9       83.71       89.87     11.36 o
   4   8   9       11.00       12.78      5.21 o
   5   8   9      304.38      351.97     24.98 o
   6   8   9       23.57       26.23     10.91 o
   7   8   9       39.27        2.76     12.38 o
  -7   9   9       10.89       22.49     18.59 o
  -6   9   9        5.59       18.63     13.12 o
  -5   9   9       29.82       24.41     11.35 o
  -4   9   9      312.72      340.64     20.08 o
  -3   9   9       46.57       70.76     11.22 o
  -2   9   9       29.98       18.75      7.91 o
  -1   9   9      101.84      119.13     18.52 o
   0   9   9      990.16     1106.98     51.21 o
   1   9   9      104.95      144.03     17.77 o
   2   9   9       24.44       15.50      9.29 o
   3   9   9       35.07       40.27     11.76 o
   4   9   9      278.35      295.79     20.68 o
   5   9   9       24.63       15.24      7.20 o
   6   9   9       10.54        9.93      9.33 o
   7   9   9       12.35       12.09     18.87 o
  -6  10   9       90.75       31.58     27.87 o
  -5  10   9      136.20      146.32     64.80 o
  -4  10   9       26.82       16.32     12.58 o
  -3  10   9      123.54       96.48     37.01 o
  -2  10   9       81.80       85.07     13.92 o
  -1  10   9      258.30      291.87     26.65 o
   0  10   9       25.67       15.38     10.86 o
   1  10   9      258.12      279.00     48.35 o
   2  10   9       76.97       69.63     18.60 o
   3  10   9      127.93      122.21     37.60 o
   4  10   9       26.90       29.23     10.47 o
   5  10   9      146.52      183.36     48.30 o
   6  10   9       91.09      109.95     15.22 o
  -6  11   9        7.04       10.64     11.33 o
  -5  11   9       63.13       14.46     16.02 o
  -4  11   9       25.92       18.81     10.61 o
  -3  11   9       81.40       71.77     31.08 o
  -2  11   9        3.56        2.54      7.03 o
  -1  11   9      101.17       96.75     41.18 o
   0  11   9       93.13       96.92     41.53 o
   1  11   9      115.92      111.67     52.73 o
   2  11   9        5.01       -0.74      6.27 o
   3  11   9       72.43       42.41     17.83 o
   4  11   9       34.04       32.96     11.39 o
   5  11   9       65.54       58.51     30.48 o
   6  11   9        4.48       -1.86      4.35 o
  -5  12   9       18.35       -4.96     14.90 o
  -4  12   9        2.99       10.00      8.61 o
  -3  12   9       14.61       16.90     10.78 o
  -2  12   9      137.63      111.04     44.41 o
  -1  12   9       21.71        9.33     11.40 o
   0  12   9        1.29        1.70      7.67 o
   1  12   9       20.16        9.46     13.01 o
   2  12   9      155.87      145.97     59.66 o
   3  12   9       12.81        2.44     16.08 o
   4  12   9        3.00        4.71     13.42 o
   5  12   9       13.43        8.48     13.41 o
  -3  13   9       46.98       33.26     17.22 o
  -2  13   9        7.17        1.26      8.58 o
  -1  13   9       28.66       -0.86      7.38 o
   0  13   9       20.51        0.29      6.82 o
   1  13   9       17.66        0.21      6.33 o
   2  13   9        5.57       -6.89      9.82 o
   3  13   9       40.39       19.99     17.27 o
  -2  14   9       83.09       -3.05     14.89 o
  -1  14   9       11.64        1.37      9.33 o
   0  14   9        7.56        0.83      7.81 o
   1  14   9       12.98        1.68      8.59 o
   2  14   9       90.42       -0.45      9.22 o
   0   0  10     5971.43     6058.92    142.08 o
   1   0  10      463.14      491.79     10.70 o
   2   0  10       80.30       95.41      6.14 o
   3   0  10       63.48       76.51      4.88 o
   4   0  10     1219.01     1250.49     47.40 o
   5   0  10       65.04       65.90     16.33 o
   6   0  10      240.93      291.01     28.59 o
   7   0  10       95.13       -4.48     10.87 o
   8   0  10      316.07      423.38     45.32 o
   9   0  10        6.94       -5.17     15.88 o
  -9   1  10       54.93       16.12     28.30 o
  -8   1  10        9.20       -0.84     12.01 o
  -7   1  10      124.13       98.17     78.95 o
  -6   1  10       35.89       26.83     16.20 o
  -5   1  10      558.08      593.76     45.84 o
  -4   1  10      322.93      327.52     15.41 o
  -3   1  10     1185.40     1178.67     41.40 o
  -2   1  10      341.63      337.93     14.81 o
  -1   1  10      930.78      908.88     26.13 o
   0   1  10       93.65       96.57      6.72 o
   1   1  10     1073.23     1067.57     19.37 o
   2   1  10      318.95      320.00      9.43 o
   3   1  10     1215.99     1225.76     22.31 o
   4   1  10      313.70      303.32     27.23 o
   5   1  10      490.78      593.04     44.50 o
   6   1  10       39.93       39.27     15.66 o
   7   1  10      136.11        0.51     16.94 o
   8   1  10       13.73        6.43     12.74 o
   9   1  10       48.59       24.61     17.55 o
  -9   2  10        4.19       -4.40     12.71 o
  -8   2  10      112.06      144.22     40.91 o
  -7   2  10      174.30      105.77    101.25 o
  -6   2  10       74.25       83.53      4.41 o
  -5   2  10      195.30      212.37     10.62 o
  -4   2  10      551.50      582.57     25.89 o
  -3   2  10      936.87      908.10     29.38 o
  -2   2  10      139.23      149.36     14.68 o
  -1   2  10       67.27       57.53      6.30 o
   0   2  10     1246.80     1191.16     34.63 o
   1   2  10       24.58       23.08      4.07 o
   2   2  10      150.23      156.23      5.22 o
   3   2  10      948.29      921.58     13.93 o
   4   2  10      564.11      589.47     25.09 o
   5   2  10      226.64      237.90     20.80 o
   6   2  10      101.89      107.43      7.06 o
   7   2  10      174.85      149.04     60.15 o
   8   2  10      118.60       -1.34     33.19 o
   9   2  10        4.47        0.52      9.50 o
  -8   3  10       22.38       12.49     17.11 o
  -7   3  10       27.58       11.75      5.27 o
  -6   3  10      153.22      181.00     11.18 o
  -5   3  10      594.41      641.70     23.58 o
  -4   3  10       96.39       98.74     10.77 o
  -3   3  10      530.14      545.05     24.02 o
  -2   3  10      762.08      752.76     24.49 o
  -1   3  10     1165.15     1161.30     35.09 o
   0   3  10      266.62      259.53     13.16 o
   1   3  10     1137.79     1130.95     26.28 o
   2   3  10      613.02      583.10     13.20 o
   3   3  10      599.61      578.88      9.05 o
   4   3  10      113.48      110.15      8.68 o
   5   3  10      513.03      527.69      9.80 o
   6   3  10      131.57      131.22     24.01 o
   7   3  10       18.23       -3.30     13.97 o
   8   3  10       28.34        2.01     13.69 o
  -8   4  10       42.69       46.69     24.53 o
  -7   4  10      151.93      161.10     54.60 o
  -6   4  10      150.47      160.87     14.11 o
  -5   4  10        9.80        9.87      9.02 o
  -4   4  10      405.12      412.17     22.66 o
  -3   4  10      579.01      621.59     31.41 o
  -2   4  10       12.29       10.69      5.28 o
  -1   4  10      855.70      837.75     23.36 o
   0   4  10      863.70      883.95     22.31 o
   1   4  10      892.96      871.64     23.96 o
   2   4  10        2.95        5.09      2.89 o
   3   4  10      608.76      621.31     15.31 o
   4   4  10      425.48      387.45     13.50 o
   5   4  10       12.82       14.37      7.18 o
   6   4  10      140.83      147.23     25.07 o
   7   4  10      142.01       99.51     54.47 o
   8   4  10       45.38       50.22     25.59 o
  -8   5  10       29.29        2.73     14.76 o
  -7   5  10        2.82        0.12      4.97 o
  -6   5  10      255.84      326.30     23.21 o
  -5   5  10       28.94       39.44      9.80 o
  -4   5  10       45.53       54.70     11.35 o
  -3   5  10      284.09      293.33     20.58 o
  -2   5  10      572.69      605.11     20.21 o
  -1   5  10      632.34      635.53     22.29 o
   0   5  10      105.61      125.42     11.19 o
   1   5  10      620.65      646.80     21.08 o
   2   5  10      587.64      608.42     22.83 o
   3   5  10      291.95      283.05     12.69 o
   4   5  10       57.25       62.37     13.05 o
   5   5  10       23.72       31.63      2.28 o
   6   5  10      276.86      329.83     17.71 o
   7   5  10        3.85        0.89      4.86 o
   8   5  10       34.36       10.11     27.40 o
  -8   6  10       26.82       18.66     24.74 o
  -7   6  10       92.60      125.48     26.49 o
  -6   6  10       78.02       57.08     17.99 o
  -5   6  10      214.56      207.47     21.29 o
  -4   6  10      144.56      186.05     18.18 o
  -3   6  10      528.91      568.22     23.40 o
  -2   6  10      297.28      285.22     15.08 o
  -1   6  10     1223.27     1265.84     41.84 o
   0   6  10      103.01       93.16     12.52 o
   1   6  10     1110.66     1133.91     38.96 o
   2   6  10      263.47      254.26     19.87 o
   3   6  10      542.75      543.44     23.12 o
   4   6  10      125.13      122.99      6.82 o
   5   6  10      227.94      213.66     13.75 o
   6   6  10       77.06       57.07     22.78 o
   7   6  10       79.27       72.01     41.02 o
   8   6  10       25.01       41.02     28.30 o
  -7   7  10       13.12        2.90      9.50 o
  -6   7  10      268.83      384.80     31.50 o
  -5   7  10       38.79       21.95     13.38 o
  -4   7  10       39.43       48.04      6.60 o
  -3   7  10        2.90       11.59      4.75 o
  -2   7  10     1045.92     1184.15     43.96 o
  -1   7  10       64.75       85.00     13.94 o
   0   7  10      170.98      173.97     15.46 o
   1   7  10       82.85      101.97     15.05 o
   2   7  10     1008.14     1136.64     49.45 o
   3   7  10        1.16       -6.27      6.27 o
   4   7  10       38.85       51.15      6.82 o
   5   7  10       45.04       42.79     11.00 o
   6   7  10      260.47      321.90     30.83 o
   7   7  10       13.37       22.01     13.41 o
  -7   8  10       39.84       28.32     18.30 o
  -6   8  10       33.41       16.58     12.77 o
  -5   8  10       91.84       82.91     20.26 o
  -4   8  10      114.90      126.24     13.54 o
  -3   8  10      150.73      198.81     14.65 o
  -2   8  10      124.71      125.00     14.18 o
  -1   8  10      489.48      541.22     26.46 o
   0   8  10      310.46      325.21     24.48 o
   1   8  10      509.15      578.81     38.29 o
   2   8  10      141.68      134.45     20.83 o
   3   8  10      175.83      212.98     16.10 o
   4   8  10       97.77       85.74     20.75 o
   5   8  10       95.92       88.18     19.06 o
   6   8  10       32.97       -1.79     14.16 o
   7   8  10       41.75       38.46     22.60 o
  -6   9  10       42.84       32.10     25.97 o
  -5   9  10       75.42       79.51     21.41 o
  -4   9  10       23.97       14.73      6.67 o
  -3   9  10       25.66       31.43      8.98 o
  -2   9  10      339.31      402.63     26.22 o
  -1   9  10       79.35       84.42     13.89 o
   0   9  10       14.64       17.62     11.84 o
   1   9  10       78.28       96.86     19.21 o
   2   9  10      293.07      337.21     28.05 o
   3   9  10       26.17       18.19      9.71 o
   4   9  10       22.74       19.28      8.25 o
   5   9  10       90.18       66.22     29.10 o
   6   9  10       51.49       20.60     27.28 o
  -6  10  10        7.09        0.22     12.56 o
  -5  10  10       21.32        2.49     12.68 o
  -4  10  10      116.23      103.11     31.34 o
  -3  10  10      148.62      144.40     44.12 o
  -2  10  10       11.79       15.44      8.54 o
  -1  10  10       70.90       70.22     15.49 o
   0  10  10       64.75       83.24     19.70 o
   1  10  10       73.89       82.33     18.04 o
   2  10  10       10.59        4.21      9.21 o
   3  10  10      136.27      141.97     39.61 o
   4  10  10      115.81      127.12     36.43 o
   5  10  10       13.92       14.86     13.46 o
   6  10  10       11.83        7.15     22.28 o
  -5  11  10       28.89       12.82     15.91 o
  -4  11  10       39.44       22.68     10.92 o
  -3  11  10       60.35       26.29     13.87 o
  -2  11  10       76.10       33.92     22.86 o
  -1  11  10       54.26       29.64     14.99 o
   0  11  10      136.08      136.58     52.85 o
   1  11  10       44.54       21.91     15.30 o
   2  11  10       85.16       39.37     24.94 o
   3  11  10       49.49       25.36     13.00 o
   4  11  10       43.42       40.00     13.67 o
   5  11  10       33.53       51.53     21.61 o
  -4  12  10       56.53       29.76     16.31 o
  -3  12  10       31.81       19.58     12.09 o
  -2  12  10        3.90       -2.94      6.28 o
  -1  12  10        8.65       -0.03      8.63 o
   0  12  10      121.57        0.02      7.49 o
   1  12  10        4.88       -2.84      7.79 o
   2  12  10        2.67        3.45      6.52 o
   3  12  10       28.48       29.78     19.03 o
   4  12  10       48.08       44.30     21.55 o
  -3  13  10       38.59       22.00     12.85 o
  -2  13  10        7.69        5.15      8.85 o
  -1  13  10       54.96       -0.98     10.98 o
   0  13  10        5.10       -0.56      7.13 o
   1  13  10       60.75       -1.23      9.39 o
   2  13  10        6.52       -0.31     10.76 o
   3  13  10       40.07       21.94     17.88 o
   1   0  11      239.46      250.44      7.91 o
   2   0  11     1046.40     1034.22     25.84 o
   3   0  11       57.33       71.30      6.96 o
   4   0  11        4.07       13.58      4.13 o
   5   0  11      204.72      228.80     26.32 o
   6   0  11       78.82       39.16     20.33 o
   7   0  11       51.70       -5.00     14.56 o
   8   0  11        6.72        6.70     13.34 o
  -8   1  11        0.83        4.36     12.23 o
  -7   1  11      211.27      311.28     39.30 o
  -6   1  11      218.30      235.84     32.48 o
  -5   1  11       92.46       84.77     22.13 o
  -4   1  11       41.53       30.30      6.57 o
  -3   1  11      821.73      845.68     26.99 o
  -2   1  11      849.93      894.61     30.28 o
  -1   1  11      615.29      559.44     21.51 o
   0   1  11      102.83       95.70      6.46 o
   1   1  11      635.51      578.00     15.99 o
   2   1  11      921.83      960.78     20.23 o
   3   1  11      827.02      880.92     20.41 o
   4   1  11       28.94       26.17     12.35 o
   5   1  11       91.43       81.20     19.59 o
   6   1  11      253.81      250.03     31.98 o
   7   1  11      201.91      211.73    152.21 o
   8   1  11        1.85        3.82     14.42 o
  -8   2  11       47.30       77.53     35.77 o
  -7   2  11       32.85       11.36     14.86 o
  -6   2  11      245.34      287.06     40.53 o
  -5   2  11      265.84      301.22     12.70 o
  -4   2  11       82.40       75.62      8.02 o
  -3   2  11      397.94      423.85     22.32 o
  -2   2  11     1122.73     1142.93     33.74 o
  -1   2  11      181.53      179.50     11.14 o
   0   2  11      749.17      791.11     23.32 o
   1   2  11      138.97      130.80      7.54 o
   2   2  11     1053.80     1052.28     18.70 o
   3   2  11      357.61      375.87      7.95 o
   4   2  11       49.86       46.56      7.49 o
   5   2  11      235.16      253.20     29.94 o
   6   2  11      272.52      309.73     37.32 o
   7   2  11       32.12        1.64     10.47 o
   8   2  11       34.33        5.81     22.54 o
  -8   3  11       20.30       15.46     21.38 o
  -7   3  11      136.43      144.98     63.14 o
  -6   3  11      114.36      115.27     47.52 o
  -5   3  11      140.06      134.05     15.98 o
  -4   3  11      180.68      201.61     20.94 o
  -3   3  11      610.25      676.72     31.53 o
  -2   3  11      209.80      223.73     15.12 o
  -1   3  11      328.07      315.30     15.97 o
   0   3  11     1082.57     1120.59     33.73 o
   1   3  11      191.04      184.43     10.47 o
   2   3  11      214.38      235.40      8.37 o
   3   3  11      790.14      815.76     23.20 o
   4   3  11      236.53      240.48     10.31 o
   5   3  11      152.39      151.63     11.33 o
   6   3  11      114.66       38.73     37.78 o
   7   3  11      125.80        4.71     23.82 o
   8   3  11       22.64        5.73     31.86 o
  -8   4  11       29.29       32.63     23.39 o
  -7   4  11       74.70       51.74     27.74 o
  -6   4  11       75.62       40.17     26.62 o
  -5   4  11       91.57      114.77     13.29 o
  -4   4  11      187.21      194.14     17.00 o
  -3   4  11     1008.16      991.04     36.96 o
  -2   4  11      448.04      467.26     23.85 o
  -1   4  11      211.41      212.91     12.72 o
   0   4  11     1970.40     2023.69     52.92 o
   1   4  11      157.98      171.48     11.08 o
   2   4  11      437.38      439.30     12.95 o
   3   4  11      986.53      929.96     16.59 o
   4   4  11      180.21      189.64     16.14 o
   5   4  11       87.17      111.71      6.66 o
   6   4  11       78.99       -2.11     18.26 o
   7   4  11       80.21        0.62     20.62 o
   8   4  11       41.22        6.50     27.80 o
  -8   5  11       17.78       16.14     19.09 o
  -7   5  11       68.85       50.17     21.10 o
  -6   5  11       36.28       45.23     13.62 o
  -5   5  11       41.91       25.61     14.82 o
  -4   5  11      571.08      603.98     35.18 o
  -3   5  11      333.63      346.53     22.69 o
  -2   5  11      163.35      180.81     14.59 o
  -1   5  11      165.83      189.62     12.82 o
   0   5  11     1406.42     1455.01     40.82 o
   1   5  11      226.89      242.38     12.75 o
   2   5  11      151.27      159.14     10.10 o
   3   5  11      272.47      261.88     12.22 o
   4   5  11      637.94      615.44     21.66 o
   5   5  11       50.44       47.39     28.62 o
   6   5  11       25.21       24.89      9.52 o
   7   5  11       72.43       -0.43     24.14 o
   8   5  11       24.47       -3.22     15.09 o
  -7   6  11       26.12       34.34     15.09 o
  -6   6  11        6.10        5.26      4.38 o
  -5   6  11      130.90      170.19     37.81 o
  -4   6  11      265.39      298.70     26.15 o
  -3   6  11       25.92       29.37      5.99 o
  -2   6  11      152.47      161.91     12.25 o
  -1   6  11      143.40      159.65     12.68 o
   0   6  11      155.27      174.60     16.13 o
   1   6  11      124.99      154.89     12.91 o
   2   6  11      182.13      208.09     14.87 o
   3   6  11       11.94       22.83      6.56 o
   4   6  11      292.12      304.04     16.20 o
   5   6  11      161.92      188.53     19.12 o
   6   6  11        3.54       -3.98      3.98 o
   7   6  11       22.94       19.40     10.71 o
  -7   7  11       16.43       13.46     10.40 o
  -6   7  11       16.19       12.58     14.63 o
  -5   7  11       54.02       49.62     20.77 o
  -4   7  11      379.45      398.95     15.67 o
  -3   7  11      167.89      165.25     14.82 o
  -2   7  11       45.13       42.86      9.32 o
  -1   7  11      610.91      638.08     29.50 o
   0   7  11      117.89      149.65     14.00 o
   1   7  11      661.61      707.52     28.38 o
   2   7  11       54.67       56.11     10.25 o
   3   7  11      169.86      169.49     20.09 o
   4   7  11      354.36      367.53     28.69 o
   5   7  11       51.18       45.68     12.88 o
   6   7  11       13.88       16.31     10.85 o
   7   7  11       20.31       19.01     11.18 o
  -7   8  11        9.36        5.57     15.32 o
  -6   8  11       12.31        8.28     11.92 o
  -5   8  11      121.54      165.45     39.75 o
  -4   8  11      196.78      228.78     35.89 o
  -3   8  11       77.24       58.14     13.14 o
  -2   8  11        9.33       12.36      7.11 o
  -1   8  11      415.71      475.98     24.82 o
   0   8  11      157.20      190.77     17.85 o
   1   8  11      381.25      422.80     28.86 o
   2   8  11       12.63        8.83      7.68 o
   3   8  11       94.75       87.63     12.59 o
   4   8  11      190.19      202.68     43.69 o
   5   8  11      126.17      151.10     35.48 o
   6   8  11       16.05       10.32     18.83 o
   7   8  11       13.21       13.41     14.63 o
  -6   9  11        2.49       -1.43      7.85 o
  -5   9  11       27.38       29.83     18.49 o
  -4   9  11       90.96       96.18     21.76 o
  -3   9  11       21.55       11.89      9.06 o
  -2   9  11        8.87        7.55      7.80 o
  -1   9  11        5.97        1.20      7.45 o
   0   9  11      207.46      232.94     23.70 o
   1   9  11       10.24       20.95      8.34 o
   2   9  11       10.46        9.28      8.67 o
   3   9  11       17.96       18.42     10.70 o
   4   9  11       85.30       73.14     18.65 o
   5   9  11       28.15       30.12     21.18 o
   6   9  11        8.05        4.76     10.84 o
  -5  10  11      119.82      155.67     35.33 o
  -4  10  11       40.38       18.05     13.28 o
  -3  10  11       30.21       10.00      8.73 o
  -2  10  11       38.54        4.23      8.42 o
  -1  10  11       43.92       38.25     15.39 o
   0  10  11      224.66      282.29     26.83 o
   1  10  11       53.37       61.78     15.91 o
   2  10  11       31.49       23.14      9.29 o
   3  10  11       31.22       22.38      8.93 o
   4  10  11       35.45       35.52     12.26 o
   5  10  11      128.48      114.78     58.64 o
  -5  11  11       20.27       12.04     14.10 o
  -4  11  11       15.08        1.40     13.49 o
  -3  11  11       69.04       23.09     17.32 o
  -2  11  11       65.74       33.83     19.95 o
  -1  11  11       42.54       23.32     13.45 o
   0  11  11       73.21       54.27     25.81 o
   1  11  11       53.90       19.53     14.28 o
   2  11  11       61.35       -0.46     16.21 o
   3  11  11       61.14       59.81     25.75 o
   4  11  11       15.14       17.94      8.29 o
   5  11  11       20.00       10.38     19.38 o
  -4  12  11       15.12        0.03     12.95 o
  -3  12  11        1.00       -3.13      5.66 o
  -2  12  11       24.26       27.16     12.59 o
  -1  12  11       54.02       15.85     11.84 o
   0  12  11       24.26       -0.53      9.10 o
   1  12  11       52.65       14.08     14.82 o
   2  12  11       35.19        1.42     12.58 o
   3  12  11        2.36       -1.52      8.03 o
   4  12  11       16.79       15.28     14.90 o
  -2  13  11       23.79       16.70     10.68 o
  -1  13  11       25.33       -1.65      7.93 o
   0  13  11        0.14        0.43      8.16 o
   1  13  11       22.37       -2.21      8.72 o
   2  13  11       19.54       -7.60     10.97 o
   0   0  12       37.88       31.40      6.38 o
   1   0  12      287.46      309.18     13.16 o
   2   0  12       15.35       29.38      4.83 o
   3   0  12      294.22      312.76     10.85 o
   4   0  12      226.81      245.44     14.85 o
   5   0  12      359.34      382.74     34.99 o
   6   0  12       45.25        3.48     18.57 o
   7   0  12       83.38        1.88     13.01 o
   8   0  12       39.96       19.03     18.44 o
  -8   1  12       49.40       30.54     26.75 o
  -7   1  12        4.54       -0.68      8.96 o
  -6   1  12       24.22        3.59      9.36 o
  -5   1  12      216.53      260.42     30.77 o
  -4   1  12      271.83      294.67     10.74 o
  -3   1  12       54.54       62.29      8.40 o
  -2   1  12        5.12        2.15      4.09 o
  -1   1  12      308.82      301.47     15.83 o
   0   1  12     1324.22     1373.47     29.18 o
   1   1  12      348.18      336.90     10.87 o
   2   1  12        6.70        4.83      3.52 o
   3   1  12       70.79       73.45      5.81 o
   4   1  12      255.77      292.04     28.91 o
   5   1  12      186.85      218.59     29.67 o
   6   1  12       24.39       -3.25     10.66 o
   7   1  12        4.98       -3.68     12.18 o
   8   1  12       55.82        5.16     16.44 o
  -8   2  12        2.88       -6.81     11.21 o
  -7   2  12       81.22       37.77     51.76 o
  -6   2  12       41.06       77.45     26.74 o
  -5   2  12      111.74      122.70     11.45 o
  -4   2  12      203.05      201.11     13.85 o
  -3   2  12      618.04      647.76     26.32 o
  -2   2  12      197.58      225.51     17.15 o
  -1   2  12      522.31      566.22     22.45 o
   0   2  12      406.70      404.26     16.75 o
   1   2  12      574.74      623.59     18.40 o
   2   2  12      267.20      298.64      8.38 o
   3   2  12      587.64      643.98     13.58 o
   4   2  12      219.58      226.74     28.45 o
   5   2  12      110.56      110.82     22.72 o
   6   2  12       65.68       -1.22     14.08 o
   7   2  12       81.68       -4.04     22.06 o
   8   2  12        0.94        5.48     12.61 o
  -8   3  12      103.10       47.51     44.08 o
  -7   3  12       28.13       15.31     21.10 o
  -6   3  12       24.01        6.61      9.16 o
  -5   3  12      214.06      230.74     14.95 o
  -4   3  12      469.51      506.93     24.13 o
  -3   3  12      177.98      188.28     15.48 o
  -2   3  12      124.04      117.66     12.11 o
  -1   3  12      361.32      376.80     17.16 o
   0   3  12       89.16      108.45     11.67 o
   1   3  12      247.84      245.41     13.28 o
   2   3  12       80.76       81.47      5.20 o
   3   3  12      174.99      179.64      6.01 o
   4   3  12      485.82      497.64     13.92 o
   5   3  12      174.31      168.52     38.26 o
   6   3  12       17.64       15.82      6.64 o
   7   3  12       22.20        1.62     14.11 o
   8   3  12      105.06        3.25     30.26 o
  -8   4  12        6.16        2.97     16.06 o
  -7   4  12       32.68       31.10     18.74 o
  -6   4  12      160.93      141.04     31.52 o
  -5   4  12       44.31       34.23     17.31 o
  -4   4  12       56.32       67.75     11.60 o
  -3   4  12      254.93      295.31     22.43 o
  -2   4  12      503.38      556.19     27.78 o
  -1   4  12      278.88      289.73     16.87 o
   0   4  12       46.81       33.58      7.04 o
   1   4  12      238.03      241.92     13.84 o
   2   4  12      611.00      662.96     17.25 o
   3   4  12      223.38      239.72      6.77 o
   4   4  12       49.39       58.57      8.68 o
   5   4  12       33.03       34.76      9.31 o
   6   4  12      183.13      175.90     49.13 o
   7   4  12       30.99       -4.74     19.31 o
   8   4  12        9.29       10.41     21.86 o
  -7   5  12       24.11       11.20     13.41 o
  -6   5  12       64.60       72.31     17.17 o
  -5   5  12       42.24       12.41     13.69 o
  -4   5  12      105.23      125.92     18.75 o
  -3   5  12      379.88      441.57     26.54 o
  -2   5  12       56.29       59.97     14.19 o
  -1   5  12      536.93      565.12     24.61 o
   0   5  12       54.49       69.37      8.89 o
   1   5  12      623.12      647.01     20.83 o
   2   5  12       79.37       92.10      7.39 o
   3   5  12      308.69      333.41     15.80 o
   4   5  12       97.19      104.22      6.77 o
   5   5  12       45.68       46.72     33.19 o
   6   5  12       56.99       28.90     22.31 o
   7   5  12       20.58       -4.90     15.10 o
  -7   6  12       29.35       34.00     22.06 o
  -6   6  12      231.89      259.31     28.97 o
  -5   6  12        5.91        0.18      5.77 o
  -4   6  12       15.04       13.19     10.28 o
  -3   6  12       94.92       98.31     25.62 o
  -2   6  12      297.61      355.78     17.61 o
  -1   6  12       72.92       85.34      9.81 o
   0   6  12       60.65       43.71      9.66 o
   1   6  12       64.92       74.10      9.92 o
   2   6  12      269.63      308.79     15.64 o
   3   6  12       92.97      116.33      7.47 o
   4   6  12       16.05       15.24      5.94 o
   5   6  12       11.18        2.19     10.36 o
   6   6  12      202.48      140.38     98.25 o
   7   6  12       30.34       -0.49     21.52 o
  -7   7  12       46.08       22.30     11.54 o
  -6   7  12       40.00       24.24     22.41 o
  -5   7  12       41.38       10.21     14.31 o
  -4   7  12       26.11       26.77     13.74 o
  -3   7  12      111.01      130.58     12.18 o
  -2   7  12      198.55      230.47     15.09 o
  -1   7  12      125.43      154.14     14.68 o
   0   7  12       20.33       23.73     10.06 o
   1   7  12      160.87      204.28     17.25 o
   2   7  12      169.38      197.69     15.78 o
   3   7  12      121.78      149.79     16.50 o
   4   7  12       28.71       26.98      7.94 o
   5   7  12       55.52       58.42     24.70 o
   6   7  12       31.22       49.10     15.89 o
   7   7  12       55.43       62.52     41.80 o
  -6   8  12       81.24       88.90     32.33 o
  -5   8  12       11.05        7.13     10.33 o
  -4   8  12       17.88       21.49      6.76 o
  -3   8  12       58.34       70.56     10.07 o
  -2   8  12      260.73      293.93     19.57 o
  -1   8  12       31.42       39.03     10.84 o
   0   8  12        2.92        5.30      6.81 o
   1   8  12       27.76       42.88      9.98 o
   2   8  12      258.65      292.71     23.52 o
   3   8  12       82.65       43.37     32.45 o
   4   8  12       16.94        7.12      7.84 o
   5   8  12        8.28        5.54     10.78 o
   6   8  12       66.92       65.18     29.51 o
  -6   9  12        9.48       21.31     17.62 o
  -5   9  12       42.82       10.11     14.87 o
  -4   9  12       59.69       43.82     25.67 o
  -3   9  12       32.57       26.04     12.15 o
  -2   9  12       38.12       35.47     12.60 o
  -1   9  12      142.14      127.75     21.52 o
   0   9  12        7.04        4.12      8.29 o
   1   9  12      145.15      155.84     17.78 o
   2   9  12       45.17       30.91     19.43 o
   3   9  12       23.35        8.33      7.23 o
   4   9  12       54.51       49.10     17.87 o
   5   9  12       42.66       53.52     26.00 o
   6   9  12       16.75       35.09     16.60 o
  -5  10  12        2.56        3.82     12.90 o
  -4  10  12        5.92        2.22     11.18 o
  -3  10  12       48.42       18.55     12.29 o
  -2  10  12       60.87       12.44      9.26 o
  -1  10  12       36.47       22.59      9.96 o
   0  10  12       35.42       28.81     12.40 o
   1  10  12       34.57        5.48      9.18 o
   2  10  12       76.18       36.68     26.00 o
   3  10  12       48.98       34.85     10.46 o
   4  10  12        2.95       17.93     15.98 o
   5  10  12        1.54      -10.10     11.54 o
  -4  11  12       46.94       17.80     15.98 o
  -3  11  12       43.51       16.42     10.33 o
  -2  11  12       14.82        6.79      8.85 o
  -1  11  12       38.69       25.56     16.61 o
   0  11  12       91.26       31.02     20.84 o
   1  11  12       45.24       29.61     20.66 o
   2  11  12       16.88        0.62      6.98 o
   3  11  12       42.03       31.96     10.71 o
   4  11  12       53.99       49.33     28.17 o
  -3  12  12       14.92        3.96      6.94 o
  -2  12  12        1.13        4.58      8.84 o
  -1  12  12       15.20        3.16      8.16 o
   0  12  12       15.45       -1.28      7.17 o
   1  12  12       14.49        4.48      8.60 o
   2  12  12        0.03       10.00      9.54 o
   3  12  12       16.23        4.23      7.64 o
   0  13  12       54.09       -2.83      9.22 o
   1   0  13      316.94      313.57     13.11 o
   2   0  13       57.45       51.83      7.50 o
   3   0  13      446.39      488.77     14.80 o
   4   0  13       19.40       13.48      1.96 o
   5   0  13      208.17      241.10     32.88 o
   6   0  13        0.06        3.09     18.68 o
   7   0  13      115.27        1.31     10.61 o
   8   0  13        0.43       10.39     26.53 o
  -8   1  13        7.10        0.35     13.85 o
  -7   1  13       41.90       17.50     15.51 o
  -6   1  13      211.55      287.12     33.48 o
  -5   1  13       29.56       40.45     15.57 o
  -4   1  13        6.81        7.34      2.85 o
  -3   1  13      230.93      233.21     11.34 o
  -2   1  13     1261.72     1352.89     39.62 o
  -1   1  13       11.56       12.33      5.56 o
   0   1  13       56.40       65.80      7.83 o
   1   1  13        4.79        5.62      2.94 o
   2   1  13     1392.41     1512.80     32.38 o
   3   1  13      253.33      259.57     11.47 o
   4   1  13        4.24        9.94      9.41 o
   5   1  13       35.78        8.11     14.99 o
   6   1  13      228.10      265.33     64.41 o
   7   1  13       39.27        0.04     18.50 o
   8   1  13        5.10       -1.88     10.50 o
  -8   2  13       43.74       22.18     19.79 o
  -7   2  13      111.66       51.20     68.53 o
  -6   2  13        8.82        5.89     12.26 o
  -5   2  13       57.51       49.62      5.62 o
  -4   2  13      322.66      333.91     22.90 o
  -3   2  13      384.83      446.20     22.16 o
  -2   2  13       16.31       13.73      7.16 o
  -1   2  13      254.66      260.69     14.89 o
   0   2  13      408.96      428.17     16.44 o
   1   2  13      190.73      195.66      9.86 o
   2   2  13       26.02       25.01      3.44 o
   3   2  13      317.26      348.65     10.68 o
   4   2  13      320.80      339.51     31.43 o
   5   2  13       38.83        7.36     19.45 o
   6   2  13        8.97        3.84     14.59 o
   7   2  13      106.25       -3.12     24.07 o
   8   2  13       40.58        1.18     16.85 o
  -7   3  13       13.27        2.25     14.04 o
  -6   3  13      138.13      136.12     52.33 o
  -5   3  13       52.89       46.08     19.17 o
  -4   3  13       10.30        0.54      6.16 o
  -3   3  13      100.36       73.47     15.05 o
  -2   3  13      380.63      419.52     22.40 o
  -1   3  13      121.48      121.35     13.37 o
   0   3  13        1.36        3.72      4.27 o
   1   3  13      126.93      127.38      8.91 o
   2   3  13      395.89      421.04     11.94 o
   3   3  13       71.84       67.78      6.57 o
   4   3  13       14.48       15.59      9.77 o
   5   3  13       49.31        1.93     18.27 o
   6   3  13      140.75        0.68     25.17 o
   7   3  13       11.89       -4.57     12.76 o
  -7   4  13       67.35       71.60     32.69 o
  -6   4  13        0.32        0.56      3.32 o
  -5   4  13       11.44       -0.45      4.11 o
  -4   4  13      150.35      187.76     17.46 o
  -3   4  13       46.42       52.20     11.69 o
  -2   4  13      268.20      288.19     19.56 o
  -1   4  13      603.83      635.98     27.78 o
   0   4  13      371.36      426.50     21.11 o
   1   4  13      664.45      694.94     23.60 o
   2   4  13      257.99      250.18     11.72 o
   3   4  13       41.50       50.04      3.43 o
   4   4  13      136.54      172.43     12.31 o
   5   4  13        9.51        1.26      3.98 o
   6   4  13        0.03       -2.16      9.69 o
   7   4  13       81.00        4.20     36.97 o
  -7   5  13       31.89       30.41     25.66 o
  -6   5  13       64.59       66.52     16.17 o
  -5   5  13      189.07      232.70     43.07 o
  -4   5  13        6.47        2.73      8.10 o
  -3   5  13      146.67      142.60     17.92 o
  -2   5  13      178.59      186.40     19.03 o
  -1   5  13      475.23      499.76     30.31 o
   0   5  13      118.21      118.29     11.95 o
   1   5  13      608.65      626.78     21.64 o
   2   5  13      149.58      167.54     10.75 o
   3   5  13      159.37      161.29      6.83 o
   4   5  13        8.25       14.73      7.30 o
   5   5  13      196.20      205.22     13.72 o
   6   5  13       54.14       60.78     33.72 o
   7   5  13       38.64       -3.17     25.91 o
  -7   6  13       27.19       18.93     18.30 o
  -6   6  13        1.01       -2.83     11.25 o
  -5   6  13        1.68       -1.84      6.82 o
  -4   6  13      232.30      236.12     52.82 o
  -3   6  13        3.49        2.11      7.68 o
  -2   6  13       30.67       25.65     11.15 o
  -1   6  13       39.52       46.79     11.52 o
   0   6  13      742.74      827.15     28.63 o
   1   6  13       54.52       58.23      8.41 o
   2   6  13       25.56       23.81      5.35 o
   3   6  13        2.04        5.41      3.27 o
   4   6  13      225.77      227.43     14.08 o
   5   6  13        0.62        4.08      7.71 o
   6   6  13        2.16       11.19      8.03 o
   7   6  13       30.14        1.18     20.71 o
  -6   7  13       25.61        5.41     11.06 o
  -5   7  13      101.89       85.45     33.97 o
  -4   7  13        1.02       -4.09      7.01 o
  -3   7  13      176.87      188.04     24.21 o
  -2   7  13       18.50       12.76      6.91 o
  -1   7  13      280.46      329.13     18.74 o
   0   7  13       14.69       24.91      9.64 o
   1   7  13      257.85      308.45     20.40 o
   2   7  13       22.72       22.80      6.20 o
   3   7  13      179.07      176.46     10.02 o
   4   7  13        2.64        2.18      2.37 o
   5   7  13       85.71      127.72     22.47 o
   6   7  13       24.16       30.43     11.76 o
  -6   8  13        7.21       -3.53      7.87 o
  -5   8  13       25.27       13.66     13.73 o
  -4   8  13      132.68      110.71     50.75 o
  -3   8  13        1.60        2.40      4.40 o
  -2   8  13       10.93        1.48      4.79 o
  -1   8  13      130.99      125.42     14.75 o
   0   8  13      423.88      451.20     22.93 o
   1   8  13      121.18      125.11     14.69 o
   2   8  13        9.11        2.47      5.52 o
   3   8  13        1.55        2.98      3.93 o
   4   8  13      137.88      162.24     65.85 o
   5   8  13       20.45       25.42     13.66 o
   6   8  13        5.90       20.14     16.83 o
  -5   9  13       31.47       12.53     14.45 o
  -4   9  13        7.95        4.30     11.01 o
  -3   9  13       23.56        0.48      5.39 o
  -2   9  13       49.67       23.46     14.04 o
  -1   9  13       68.80       63.14     16.85 o
   0   9  13       12.43        1.99      5.78 o
   1   9  13       74.74      114.24     15.81 o
   2   9  13       54.17       30.17     13.02 o
   3   9  13       27.08       10.68      8.08 o
   4   9  13        7.87        5.87     13.63 o
   5   9  13       30.26       23.92     15.23 o
  -4  10  13       50.04       35.27     20.30 o
  -3  10  13       14.40        4.53      7.59 o
  -2  10  13        0.24        4.73      5.99 o
  -1  10  13       50.57       24.13     12.15 o
   0  10  13      121.19      140.30     38.67 o
   1  10  13       57.81       22.90     12.62 o
   2  10  13        0.07        3.18      6.21 o
   3  10  13       14.99        4.99      9.11 o
   4  10  13       50.99       37.04     19.98 o
  -3  11  13        6.14       -0.01      6.61 o
  -2  11  13       47.68       33.07     15.20 o
  -1  11  13        9.17       10.91      8.80 o
   0  11  13        6.62        0.61      5.93 o
   1  11  13        7.99       -1.74     10.39 o
   2  11  13       34.54       13.01     12.16 o
   3  11  13        3.89       12.50      7.51 o
  -2  12  13        2.22       24.25     12.95 o
  -1  12  13       25.80       13.42     11.56 o
   0  12  13       21.04        0.48      6.54 o
   1  12  13       25.02       11.06     12.15 o
   2  12  13        1.81        9.25     12.83 o
   0   0  14       14.59       10.17      7.16 o
   1   0  14      749.50      761.78     25.36 o
   2   0  14        4.07       11.77      5.25 o
   3   0  14      336.55      336.27     12.77 o
   4   0  14       18.38       18.17      3.04 o
   5   0  14       98.73       50.33     42.59 o
   6   0  14       18.48       -4.18     14.25 o
   7   0  14       29.31        3.07     12.39 o
  -7   1  14       23.38       13.09     19.97 o
  -6   1  14       44.47       -5.23      9.89 o
  -5   1  14       12.58        2.82      9.57 o
  -4   1  14      172.83      199.43     10.06 o
  -3   1  14       43.90       33.37      6.07 o
  -2   1  14      154.80      136.99     10.24 o
  -1   1  14       28.43       33.18      6.24 o
   0   1  14      518.92      560.64     18.14 o
   1   1  14       30.71       29.97      5.69 o
   2   1  14      139.83      129.98     10.01 o
   3   1  14       49.06       49.97      7.63 o
   4   1  14      166.17      182.92     30.08 o
   5   1  14        8.92        1.90     11.97 o
   6   1  14       49.41        1.63     12.44 o
   7   1  14       16.56        5.59     14.60 o
  -7   2  14       28.01        6.60     17.06 o
  -6   2  14       28.74        8.57     11.26 o
  -5   2  14      214.65      228.82     21.03 o
  -4   2  14       32.51       37.22      7.93 o
  -3   2  14      259.21      241.10     21.33 o
  -2   2  14       90.75       91.70     13.44 o
  -1   2  14      593.31      619.94     24.46 o
   0   2  14        1.31       -3.39      4.20 o
   1   2  14      711.29      757.76     23.83 o
   2   2  14       77.44       87.59      7.97 o
   3   2  14      243.17      228.60      9.68 o
   4   2  14       39.77       35.49     15.20 o
   5   2  14      212.93      288.51     42.33 o
   6   2  14       40.06       -2.49     10.03 o
   7   2  14       33.71       -5.98     13.37 o
  -7   3  14       38.96       23.44     22.42 o
  -6   3  14        5.40        1.27     14.74 o
  -5   3  14       26.98        4.80      9.90 o
  -4   3  14      170.62      194.59     22.06 o
  -3   3  14      144.01      176.07     15.58 o
  -2   3  14       10.10        8.82      7.33 o
  -1   3  14      304.02      333.29     21.66 o
   0   3  14      576.72      614.84     25.59 o
   1   3  14      305.45      338.43     16.86 o
   2   3  14       11.01        7.88      2.77 o
   3   3  14      118.65      141.45      6.74 o
   4   3  14      199.85      238.03     37.51 o
   5   3  14       26.06       -1.27     10.03 o
   6   3  14        9.18       -2.26      8.73 o
   7   3  14       37.79       -2.13     21.12 o
  -7   4  14        1.77        1.62     15.19 o
  -6   4  14      124.04       72.43     54.88 o
  -5   4  14       45.81       18.10     23.85 o
  -4   4  14       29.41       24.19     14.13 o
  -3   4  14      104.77      113.78     14.40 o
  -2   4  14      340.33      358.43     28.17 o
  -1   4  14      106.48      129.75     12.70 o
   0   4  14        2.53        0.90      5.60 o
   1   4  14       74.01       77.01      9.65 o
   2   4  14      368.62      379.61     13.20 o
   3   4  14      100.41       92.66      3.95 o
   4   4  14       35.94       37.78      6.50 o
   5   4  14       31.76       24.79     11.62 o
   6   4  14      132.32       -3.83     50.58 o
   7   4  14        1.31        0.50     18.70 o
  -7   5  14       27.98       37.43     22.68 o
  -6   5  14       38.20       19.93     18.19 o
  -5   5  14       71.96       23.93     17.73 o
  -4   5  14       93.81       55.95     25.78 o
  -3   5  14      161.59      193.00     22.24 o
  -2   5  14       93.92      104.96     26.39 o
  -1   5  14      183.78      200.84     18.17 o
   0   5  14       49.63       58.51     13.54 o
   1   5  14      183.75      214.96     15.04 o
   2   5  14      109.51      121.90     16.36 o
   3   5  14      137.87      156.60      8.79 o
   4   5  14       94.12      110.71      9.47 o
   5   5  14       74.25       -6.41     53.46 o
   6   5  14       42.32        1.89     21.27 o
   7   5  14       24.64        2.25     26.62 o
  -6   6  14       70.79       27.37     27.32 o
  -5   6  14        3.59        7.57      9.40 o
  -4   6  14       33.53       26.11     14.29 o
  -3   6  14        2.52       -0.57      7.68 o
  -2   6  14      359.07      427.50     28.37 o
  -1   6  14       19.38       28.03     11.52 o
   0   6  14       24.00       27.39      8.40 o
   1   6  14       29.75       31.51      7.44 o
   2   6  14      364.90      422.39     18.90 o
   3   6  14        4.37        2.16      3.13 o
   4   6  14       35.92       32.13     17.19 o
   5   6  14        2.54        1.81      7.45 o
   6   6  14       76.57        0.08     37.07 o
  -6   7  14       14.00        2.83      9.17 o
  -5   7  14       40.48       14.89     16.70 o
  -4   7  14        6.96        8.34     11.69 o
  -3   7  14       35.77       22.44     17.44 o
  -2   7  14       32.09       38.71     11.01 o
  -1   7  14       86.81       97.09     17.59 o
   0   7  14        0.06       -2.15      4.53 o
   1   7  14      111.80      126.37     12.07 o
   2   7  14       24.58       16.90      5.86 o
   3   7  14       40.05       34.76      8.27 o
   4   7  14        3.81        4.70      6.85 o
   5   7  14       44.21       36.61     14.67 o
   6   7  14       15.25       22.48     21.22 o
  -5   8  14       20.62       12.51     12.33 o
  -4   8  14       27.01       20.59     15.96 o
  -3   8  14        1.09       -2.18      5.87 o
  -2   8  14      168.56      210.23     18.15 o
  -1   8  14       35.28       19.41      9.52 o
   0   8  14        1.85        0.23      4.41 o
   1   8  14       43.36       48.77      9.72 o
   2   8  14      136.15      172.11     13.77 o
   3   8  14        2.56        1.66      2.89 o
   4   8  14       31.13       32.47     19.04 o
   5   8  14       25.59       29.88     25.10 o
  -5   9  14       16.97        7.61     13.18 o
  -4   9  14       67.38       15.61     14.60 o
  -3   9  14       93.05       97.51     25.81 o
  -2   9  14        1.91       -1.46      5.44 o
  -1   9  14      120.09       99.47     32.94 o
   0   9  14       37.21       34.61     10.29 o
   1   9  14      121.75      126.80     15.90 o
   2   9  14        0.88        1.18      7.46 o
   3   9  14      104.76       87.05     30.81 o
   4   9  14       62.23       26.51     21.33 o
   5   9  14       18.75       18.26     13.54 o
  -4  10  14        5.75        8.65      9.94 o
  -3  10  14        6.73        0.54      7.01 o
  -2  10  14       14.96        7.34      8.44 o
  -1  10  14       19.20        5.49      7.39 o
   0  10  14        3.42       -1.53      8.17 o
   1  10  14       14.55       10.86      9.74 o
   2  10  14       18.72       16.39      8.09 o
   3  10  14        2.46       -2.21      5.00 o
   4  10  14        3.70        2.36     13.56 o
  -2  11  14        2.18       10.49     10.58 o
  -1  11  14       40.10       34.40     12.99 o
   0  11  14       33.79        0.80      6.45 o
   1  11  14       35.17       11.62     11.95 o
   2  11  14        2.37        7.01      8.46 o
   1   0  15        3.00        4.13      4.44 o
   2   0  15      197.61      235.16     12.96 o
   3   0  15      219.86      239.09     11.63 o
   4   0  15        0.95       -0.22      2.07 o
   5   0  15        3.62       -5.86     14.31 o
   6   0  15       40.60        3.29     15.04 o
   7   0  15       91.68        4.11     17.51 o
  -7   1  15        1.24       12.37     19.82 o
  -6   1  15       81.19        4.00     16.27 o
  -5   1  15       84.54       -4.92     15.16 o
  -4   1  15        1.53        1.61      2.98 o
  -3   1  15       13.87       15.10      5.33 o
  -2   1  15      482.96      532.58     21.77 o
  -1   1  15      124.11      136.97     10.55 o
   0   1  15       30.99       20.78      6.90 o
   1   1  15       86.86       99.57      8.41 o
   2   1  15      491.83      532.22     23.54 o
   3   1  15        7.98       11.25      6.11 o
   4   1  15        0.85        2.14      1.79 o
   5   1  15       86.10       42.47     37.44 o
   6   1  15       83.89        3.06     11.94 o
   7   1  15        1.99        2.14     15.66 o
  -7   2  15       48.94       24.72     17.28 o
  -6   2  15       32.00       30.96     29.59 o
  -5   2  15        1.35       -1.50     10.99 o
  -4   2  15       45.81       44.50     11.60 o
  -3   2  15      136.85      172.37     18.11 o
  -2   2  15       97.61      104.25     13.14 o
  -1   2  15      100.20      111.59     11.63 o
   0   2  15        3.18        3.88      4.11 o
   1   2  15      111.99      115.15      8.47 o
   2   2  15      135.69      152.28      8.74 o
   3   2  15      137.28      171.23      9.09 o
   4   2  15       38.49       16.03     16.60 o
   5   2  15        4.34        8.59     10.63 o
   6   2  15       29.42       -3.33     13.75 o
   7   2  15       54.71        6.62     18.03 o
  -7   3  15        4.36        6.35     12.09 o
  -6   3  15       27.99       -1.09     12.60 o
  -5   3  15       53.36        1.00     22.01 o
  -4   3  15       30.24       18.68      8.48 o
  -3   3  15       50.03       43.82      9.89 o
  -2   3  15      111.20      149.21     14.57 o
  -1   3  15      157.87      175.44     16.40 o
   0   3  15      127.70      161.05     15.53 o
   1   3  15      143.70      168.24     14.19 o
   2   3  15       88.47      104.63      6.68 o
   3   3  15       37.85       27.32      7.41 o
   4   3  15       30.15       11.63     18.96 o
   5   3  15       58.58       43.99     44.97 o
   6   3  15       22.03        3.04     15.01 o
   7   3  15        2.26       -2.98     16.64 o
  -6   4  15       14.61        7.79     13.89 o
  -5   4  15       22.09        2.03      7.26 o
  -4   4  15       60.61       29.14     17.55 o
  -3   4  15       50.04       63.64     14.12 o
  -2   4  15       74.80       91.65     13.12 o
  -1   4  15       35.87       42.75      9.16 o
   0   4  15       21.66       30.21      7.91 o
   1   4  15       31.06       24.01      6.07 o
   2   4  15       53.66       65.93      6.75 o
   3   4  15       59.03       66.85      7.80 o
   4   4  15       58.51       65.96     32.45 o
   5   4  15       21.33        1.32     12.61 o
   6   4  15       12.70       -0.67     17.17 o
  -6   5  15       10.04       -2.44     11.50 o
  -5   5  15       89.75       28.57     22.67 o
  -4   5  15       27.45       19.11     11.79 o
  -3   5  15       65.12       62.53     18.17 o
  -2   5  15      111.62      133.17     21.41 o
  -1   5  15       25.84       40.50     11.13 o
   0   5  15        2.62       -1.21      5.95 o
   1   5  15       43.90       50.65     11.70 o
   2   5  15      119.59      138.17      8.36 o
   3   5  15       55.86       56.17      6.01 o
   4   5  15       34.32       41.10     12.38 o
   5   5  15       96.96       -4.01     21.34 o
   6   5  15       10.35        2.58     15.30 o
  -6   6  15        1.07       -9.56     17.27 o
  -5   6  15       17.10        0.21     11.82 o
  -4   6  15       81.11       95.34     35.29 o
  -3   6  15       62.22       54.40     25.41 o
  -2   6  15        6.92       13.52      8.47 o
  -1   6  15      100.94      109.02     15.87 o
   0   6  15      389.15      458.29     29.20 o
   1   6  15      100.75      109.40     11.64 o
   2   6  15        4.44        2.46      4.91 o
   3   6  15       58.80       31.62     12.67 o
   4   6  15       77.09       98.70     20.43 o
   5   6  15       14.28       13.05      9.69 o
   6   6  15        1.30       -0.57     19.86 o
  -5   7  15       74.84       30.48     26.25 o
  -4   7  15       28.52       28.58     15.05 o
  -3   7  15       21.40       11.86     11.72 o
  -2   7  15        1.64        1.85      6.40 o
  -1   7  15       86.63      113.36     17.65 o
   0   7  15        1.76       -0.19      4.16 o
   1   7  15       77.36       90.01     11.76 o
   2   7  15        1.38        1.18      5.30 o
   3   7  15       12.32       10.24      4.85 o
   4   7  15       20.03        8.17     10.40 o
   5   7  15       80.89      119.15     20.58 o
  -5   8  15       39.08        7.64     18.89 o
  -4   8  15       64.19       16.00     17.04 o
  -3   8  15        7.00       -7.97      8.64 o
  -2   8  15        3.04        1.44      7.11 o
  -1   8  15        6.44        7.66      6.41 o
   0   8  15       84.30      122.13     15.27 o
   1   8  15        4.34        0.46      5.04 o
   2   8  15        1.34       -0.82      3.41 o
   3   8  15        8.80        1.95      3.69 o
   4   8  15       70.72       54.73     28.97 o
   5   8  15       44.50       42.44     22.88 o
  -4   9  15       48.56       15.87     14.67 o
  -3   9  15        2.77        5.99     10.91 o
  -2   9  15        7.65       -2.00      4.42 o
  -1   9  15       35.65       22.41     13.22 o
   0   9  15       34.01       12.95      8.64 o
   1   9  15       37.24       31.53      9.87 o
   2   9  15        3.73        0.83      4.33 o
   3   9  15        2.42        5.16      5.39 o
   4   9  15       38.51       30.85     19.74 o
  -3  10  15       12.01       39.43     14.83 o
  -2  10  15       13.26        5.80      8.42 o
  -1  10  15       34.01       27.64     13.79 o
   0  10  15       60.88       27.91     14.91 o
   1  10  15       41.05       14.14      9.19 o
   2  10  15       12.76       16.45      9.27 o
   3  10  15       16.43        8.79     11.52 o
  -1  11  15        1.60       10.22      8.86 o
   0  11  15        3.55        2.04      6.41 o
   1  11  15        2.70        3.05      7.81 o
   0   0  16      136.18      161.40     15.62 o
   1   0  16      486.29      521.98     22.05 o
   2   0  16       33.87       28.43      7.95 o
   3   0  16       26.76       19.81      6.66 o
   4   0  16      157.54       66.81     53.65 o
   5   0  16       50.87       33.41     29.73 o
   6   0  16       53.05       47.11     42.77 o
  -6   1  16       12.55       39.32     28.14 o
  -5   1  16       94.02       33.36     30.96 o
  -4   1  16       43.44       37.58      8.09 o
  -3   1  16       25.77       25.62      9.05 o
  -2   1  16       23.41       29.37      6.58 o
  -1   1  16      147.80      164.45     12.06 o
   0   1  16      102.70      114.26      9.87 o
   1   1  16      142.33      165.02     14.58 o
   2   1  16       33.48       19.13      8.94 o
   3   1  16       28.36       28.90      5.36 o
   4   1  16       43.42       16.05     19.61 o
   5   1  16       93.84       35.47     39.47 o
   6   1  16       12.21        1.40     16.01 o
  -6   2  16        0.71        0.44     10.58 o
  -5   2  16       55.57       13.67     16.81 o
  -4   2  16       60.22       56.84     16.26 o
  -3   2  16       88.55       94.93     11.68 o
  -2   2  16        3.31        2.94      4.76 o
  -1   2  16       93.62      116.22     11.76 o
   0   2  16       66.32       79.33     10.05 o
   1   2  16       79.24       94.29      8.24 o
   2   2  16        1.90        3.69      3.63 o
   3   2  16       92.14       92.41     15.29 o
   4   2  16       62.19       21.30     26.57 o
   5   2  16       47.84       17.75     17.50 o
   6   2  16        1.30       -2.74      9.75 o
  -6   3  16       29.12       19.87     15.90 o
  -5   3  16        3.79        0.98     13.14 o
  -4   3  16       36.30       12.76     10.72 o
  -3   3  16      186.67      234.95     21.39 o
  -2   3  16       77.88      105.72     16.31 o
  -1   3  16       46.22       57.17      9.42 o
   0   3  16      408.58      419.32     20.44 o
   1   3  16       25.80       23.50      7.44 o
   2   3  16       92.80      115.95      7.47 o
   3   3  16      174.04      196.43     10.24 o
   4   3  16       35.94        9.75     19.71 o
   5   3  16        6.70        5.79     14.42 o
   6   3  16       33.26        0.62     22.29 o
  -6   4  16       15.45       -2.95     11.04 o
  -5   4  16       51.48       23.55     20.87 o
  -4   4  16       62.06       41.96     16.00 o
  -3   4  16       32.73       29.04     10.68 o
  -2   4  16       55.68       61.33     14.02 o
  -1   4  16       11.00        1.94      5.90 o
   0   4  16      170.23      196.85     15.82 o
   1   4  16        1.51        5.40      4.15 o
   2   4  16       52.12       50.50     15.25 o
   3   4  16       28.23       26.64      4.81 o
   4   4  16       70.26       41.60     31.65 o
   5   4  16       43.93       21.10     24.16 o
   6   4  16       17.94        2.42     13.56 o
  -5   5  16        6.14       -2.12     13.18 o
  -4   5  16       12.30        7.66     10.32 o
  -3   5  16        5.42       21.50     11.30 o
  -2   5  16      140.26      171.96     23.41 o
  -1   5  16       26.03       28.22     10.07 o
   0   5  16        5.32        7.08      6.47 o
   1   5  16       36.64       31.31      8.34 o
   2   5  16      144.68      159.97     10.96 o
   3   5  16        5.73        7.53      4.55 o
   4   5  16       15.60        0.74     24.16 o
   5   5  16        6.49       10.97     26.50 o
  -5   6  16       24.69       -1.24      9.08 o
  -4   6  16       93.09       62.76     29.25 o
  -3   6  16        3.80        4.11     13.03 o
  -2   6  16       41.08       49.39     12.15 o
  -1   6  16      100.21       94.19     16.61 o
   0   6  16        8.41        4.61      5.95 o
   1   6  16      108.77       88.24     21.70 o
   2   6  16       31.86       21.97      7.14 o
   3   6  16        7.81       -2.84      4.70 o
   4   6  16       89.40      140.44     21.64 o
   5   6  16       21.11       16.84      9.43 o
  -4   7  16        7.13        5.23     11.91 o
  -3   7  16        0.53       18.01     11.03 o
  -2   7  16      130.34      161.47     21.98 o
  -1   7  16       34.52       44.10     12.25 o
   0   7  16        3.33       -9.73      9.73 o
   1   7  16       34.16       22.10     11.21 o
   2   7  16      127.19      154.43     14.50 o
   3   7  16        5.69        5.90     10.70 o
   4   7  16        7.29       19.58     13.11 o
  -4   8  16       10.74       12.83     16.70 o
  -3   8  16       31.90       43.50     14.47 o
  -2   8  16       22.03       10.37     11.02 o
  -1   8  16       12.21       14.28     11.68 o
   0   8  16       11.79       12.64      8.47 o
   1   8  16       17.30       10.70      8.84 o
   2   8  16       21.31        7.32      6.13 o
   3   8  16       21.10       21.75     15.89 o
   4   8  16       10.61       12.09     24.60 o
  -3   9  16      107.55      110.54     34.78 o
  -2   9  16       43.16       32.27     19.65 o
  -1   9  16       13.84        6.99     10.49 o
   0   9  16       12.87       19.73     10.62 o
   1   9  16       16.03       19.99      8.48 o
   2   9  16       59.15       66.79     17.11 o
   3   9  16      105.07      148.36     21.07 o
  -1  10  16       13.36       26.94     11.60 o
   0  10  16       17.45       14.03      9.14 o
   1  10  16       13.35        9.18      8.87 o
   1   0  17        0.94        2.80      5.82 o
   2   0  17       97.16      127.56     12.11 o
   3   0  17       22.68       13.99      6.57 o
   4   0  17        0.01        6.19     15.37 o
   5   0  17        0.11        2.07     17.57 o
   6   0  17       86.53       59.16     55.45 o
  -6   1  17        2.22        8.15     13.77 o
  -5   1  17       42.23       25.67     18.72 o
  -4   1  17        5.37        9.54     12.03 o
  -3   1  17       63.95       51.27     11.77 o
  -2   1  17      112.23      101.52     14.59 o
  -1   1  17      183.83      220.98     15.48 o
   0   1  17       71.34       76.32     12.17 o
   1   1  17      166.00      183.61     16.57 o
   2   1  17       99.93       98.60     11.02 o
   3   1  17       53.62       48.57     11.55 o
   4   1  17        4.21       17.08     17.91 o
   5   1  17       36.72       20.60     24.20 o
   6   1  17        2.82       -3.23     17.51 o
  -6   2  17       41.06       21.69     21.64 o
  -5   2  17        3.55        1.65     13.72 o
  -4   2  17        6.28        5.70      5.04 o
  -3   2  17        4.13        3.05      7.33 o
  -2   2  17      203.58      251.78     16.48 o
  -1   2  17       17.95       12.83      7.20 o
   0   2  17        0.36        2.65      3.80 o
   1   2  17       21.95       23.16      5.71 o
   2   2  17      235.27      262.76     21.43 o
   3   2  17        8.09       11.04      4.06 o
   4   2  17        5.59       -5.26     16.38 o
   5   2  17        3.56       -5.42     12.22 o
   6   2  17       52.57        0.23     65.57 o
  -5   3  17       37.40        8.95     14.37 o
  -4   3  17       68.45       81.35     15.51 o
  -3   3  17        7.77       21.30      8.39 o
  -2   3  17       36.84       31.75      9.64 o
  -1   3  17       89.96       90.12     13.82 o
   0   3  17      101.75      124.25     11.92 o
   1   3  17       87.33       77.79     11.79 o
   2   3  17       28.63        5.37      4.71 o
   3   3  17       13.97       11.40      6.67 o
   4   3  17       66.24       26.45     38.30 o
   5   3  17       38.57       20.24     24.57 o
  -5   4  17       32.24        3.31     17.05 o
  -4   4  17        4.72        1.63     13.79 o
  -3   4  17       59.17       77.06     23.05 o
  -2   4  17       49.34       47.70     11.76 o
  -1   4  17       87.15      107.96     15.37 o
   0   4  17       15.44       14.52      6.56 o
   1   4  17      107.80      129.86     13.85 o
   2   4  17       42.02       32.61     12.78 o
   3   4  17       69.26       31.78     34.72 o
   4   4  17        2.52        1.40     15.81 o
   5   4  17       31.08       29.16     25.45 o
  -5   5  17       12.26        8.85     19.28 o
  -4   5  17       58.20       65.63     21.46 o
  -3   5  17       31.43       34.01     15.02 o
  -2   5  17       12.45        4.54      8.86 o
  -1   5  17        0.29        2.93      6.01 o
   0   5  17       93.64       95.72     13.95 o
   1   5  17        0.89       -3.58      3.67 o
   2   5  17       12.19        3.57      4.05 o
   3   5  17       31.24       -2.11     62.08 o
   4   5  17       45.22       62.63     47.77 o
   5   5  17       11.39       17.72     22.96 o
  -4   6  17       17.01       -0.23      8.78 o
  -3   6  17      100.12      109.63     20.36 o
  -2   6  17        0.92       14.70     17.40 o
  -1   6  17       40.84       52.39     11.43 o
   0   6  17       22.20       34.34     15.33 o
   1   6  17       48.23       21.53     14.90 o
   2   6  17        0.36        1.45      4.08 o
   3   6  17      108.64       97.43     56.13 o
   4   6  17       19.12        8.60     24.70 o
  -4   7  17       13.02       22.67     14.19 o
  -3   7  17        1.55        5.93      7.19 o
  -2   7  17        9.05        1.57     10.92 o
  -1   7  17       26.77       50.36     14.00 o
   0   7  17       46.95       64.16     13.22 o
   1   7  17       28.97       16.88     11.18 o
   2   7  17       10.48        9.95      5.33 o
   3   7  17        1.39       -4.85      8.90 o
   4   7  17       12.70       27.90     15.54 o
  -3   8  17       31.90       45.63     21.90 o
  -2   8  17        7.58       24.10     12.68 o
  -1   8  17       22.72       26.08     12.22 o
   0   8  17        1.85        4.78      7.78 o
   1   8  17       25.50       27.07     11.54 o
   2   8  17        6.97        6.01      7.06 o
   3   8  17       34.52       27.66     30.50 o
  -1   9  17        1.02       11.57      8.32 o
   0   9  17       23.70       18.33     11.73 o
   1   9  17        1.26       -6.89      6.89 o
   0   0  18       69.33       77.69     22.50 o
   1   0  18        7.88       10.09      6.04 o
   2   0  18        0.03        6.38      7.75 o
   3   0  18        1.29        9.73      5.98 o
   4   0  18       32.96       22.41     15.99 o
   5   0  18        4.21        1.09      9.32 o
  -5   1  18       69.25       23.84     28.30 o
  -4   1  18        7.01       13.78     16.73 o
  -3   1  18       21.31        7.05      5.10 o
  -2   1  18        3.62       -0.40      3.44 o
  -1   1  18       82.65       98.76     11.73 o
   0   1  18        1.71        1.94      5.08 o
   1   1  18       96.84       73.20     33.71 o
   2   1  18        4.09       -2.54      5.80 o
   3   1  18       19.66       12.14      5.00 o
   4   1  18        7.63       19.16     15.64 o
   5   1  18       79.73       46.55     53.61 o
  -5   2  18       11.05       11.54     19.57 o
  -4   2  18       60.47       51.10     49.11 o
  -3   2  18       31.80       19.30     10.72 o
  -2   2  18       26.93       20.77      6.67 o
  -1   2  18       47.18       35.92      9.54 o
   0   2  18      171.99      215.31     17.84 o
   1   2  18       48.97       21.87      8.46 o
   2   2  18       24.97        5.35      9.56 o
   3   2  18       26.35       13.04     16.95 o
   4   2  18       42.72       24.84     26.08 o
   5   2  18       12.88       28.86     24.37 o
  -5   3  18       15.62        8.85     17.22 o
  -4   3  18        9.15       30.06     17.46 o
  -3   3  18        5.35        4.70      5.10 o
  -2   3  18        4.89       13.59      6.18 o
  -1   3  18       13.73       13.22      7.89 o
   0   3  18        1.64       -0.93      3.16 o
   1   3  18       16.26       12.09      6.52 o
   2   3  18       14.52        4.68      4.64 o
   3   3  18       12.15        2.02     15.88 o
   4   3  18        8.42        1.52     22.23 o
   5   3  18       17.21       22.78     37.16 o
  -4   4  18       28.74       30.52     15.81 o
  -3   4  18       20.12       21.57     10.93 o
  -2   4  18       28.62       39.63      9.21 o
  -1   4  18       21.13       10.46      8.34 o
   0   4  18       36.19       47.28     14.42 o
   1   4  18       25.58       20.42      9.14 o
   2   4  18       30.88        3.62      5.57 o
   3   4  18       14.95        6.62     20.45 o
   4   4  18       27.97       -0.91     30.42 o
  -4   5  18        3.86       10.55     13.19 o
  -3   5  18       32.10       21.96     13.23 o
  -2   5  18       88.42      117.62     19.98 o
  -1   5  18        3.62       -2.81      6.04 o
   0   5  18        5.16        4.77      7.55 o
   1   5  18        3.77        1.19      3.89 o
   2   5  18       89.17      104.86     10.72 o
   3   5  18       34.36       49.73     35.73 o
   4   5  18        3.90        9.06     19.34 o
  -3   6  18        6.24       26.70     17.41 o
  -2   6  18        1.41        1.54      8.39 o
  -1   6  18        7.35       12.83      9.36 o
   0   6  18       29.53        5.10      9.13 o
   1   6  18        9.94       14.41      8.84 o
   2   6  18        1.33       -0.85      3.51 o
   3   6  18        5.14       22.90     59.53 o
  -2   7  18       94.19       88.37     30.38 o
  -1   7  18        0.29       -9.40     22.62 o
   0   7  18        1.43        7.55      8.80 o
   1   7  18        0.19        1.37      6.43 o
   2   7  18       95.53       48.01     63.53 o
  -1   8  18       15.73       35.81     12.11 o
   0   8  18        1.04       18.66     10.53 o
   1   8  18       11.58        4.25      8.23 o
   1   0  19        8.28        3.48      5.56 o
   2   0  19       61.99       45.68     18.27 o
   3   0  19       19.62       10.43     16.77 o
   4   0  19        6.99        6.65     22.80 o
  -4   1  19        8.22        1.23     17.76 o
  -3   1  19       22.65       10.70      6.63 o
  -2   1  19        0.29        6.92      6.31 o
  -1   1  19        9.97        2.43      4.83 o
   0   1  19        5.38        5.91      6.57 o
   1   1  19       15.49        4.14      6.11 o
   2   1  19        0.19        1.75      6.48 o
   3   1  19       19.44       37.83     28.73 o
   4   1  19        8.61        7.71     12.81 o
  -4   2  19        3.29       31.53     19.28 o
  -3   2  19        6.15        3.43      3.94 o
  -2   2  19       31.86       33.67     11.02 o
  -1   2  19        9.19        3.02      5.54 o
   0   2  19        0.07       -0.84      4.45 o
   1   2  19       14.42       12.80      8.56 o
   2   2  19       25.36       20.38     14.22 o
   3   2  19        3.71       -3.10     13.72 o
   4   2  19        4.93      -11.66     22.23 o
  -4   3  19       19.43       21.99     14.61 o
  -3   3  19       24.18       23.44      8.94 o
  -2   3  19        9.29       -1.95      4.23 o
  -1   3  19       43.91       38.75      9.57 o
   0   3  19       10.91       16.22      6.92 o
   1   3  19       42.66       21.59      7.31 o
   2   3  19        7.25       -0.55      4.77 o
   3   3  19       24.24        7.01     21.53 o
   4   3  19       18.50        8.42     23.08 o
  -3   4  19       14.55       10.64      8.99 o
  -2   4  19       15.68       20.51      8.98 o
  -1   4  19       19.09       24.18     10.61 o
   0   4  19        4.99       12.01      6.99 o
   1   4  19       19.89       16.34      7.49 o
   2   4  19       20.90       14.50     15.15 o
   3   4  19       14.41       16.67     20.21 o
  -3   5  19       14.94       25.03     14.07 o
  -2   5  19        1.12       23.60     10.38 o
  -1   5  19        8.93        8.34      5.66 o
   0   5  19       29.54       18.93      8.42 o
   1   5  19        6.59        1.10      4.10 o
   2   5  19        0.61       17.51     32.09 o
   3   5  19       10.08        8.01     23.38 o
  -2   6  19        1.13        1.27     10.99 o
  -1   6  19        9.93        4.48     25.57 o
   0   6  19        9.55        6.99      6.16 o
   1   6  19       10.21       -4.75      4.93 o
   2   6  19        2.45       16.45     23.29 o
   0   0  20       29.27       15.11     24.10 o
   1   0  20        5.50        7.40      7.76 o
   2   0  20        0.27        1.89      6.27 o
   3   0  20        8.36        0.44     10.34 o
  -3   1  20       22.42       24.55     22.78 o
  -2   1  20        0.20       -0.68      5.18 o
  -1   1  20       31.46       20.89      8.36 o
   0   1  20       33.16       20.63     25.33 o
   1   1  20       28.91       17.87     11.08 o
   2   1  20        0.44       -5.34      7.17 o
   3   1  20       23.96       14.19     22.17 o
  -3   2  20       18.84       10.73     12.83 o
  -2   2  20        7.96       17.07      9.74 o
  -1   2  20       15.80        9.62      7.62 o
   0   2  20       14.17       20.24      8.26 o
   1   2  20       19.19        9.29      7.88 o
   2   2  20        9.50        7.09      7.19 o
   3   2  20       18.22        0.37     16.57 o
  -2   3  20        8.83       23.95     11.01 o
  -1   3  20        1.23        1.01      3.70 o
   0   3  20       22.30       23.67      7.56 o
   1   3  20        0.70       -2.21      5.70 o
   2   3  20        8.15       33.97     34.41 o
  -2   4  20       21.48       21.83      8.24 o
  -1   4  20        1.15        8.88      9.11 o
   0   4  20       17.96       29.37     12.91 o
   1   4  20        2.91       21.27     17.40 o
   2   4  20       21.33       -4.51     20.76 o
   0   5  20        6.41       19.24      7.66 o
   1   0  21       10.44        6.73      6.94 o
   0   1  21        0.01       -9.64      9.64 o
 
